# Supplementary material for: Using machine learning models to predict the impact of template mismatches on polymerase chain reaction assay performance
Source: Sci Rep. 2025 May 9;15:16184. doi: 10.1038/s41598-025-98444-8 (PMC12064694; doi:10.1038/s41598-025-98444-8)
Supplement: Supplementary file 1 — Supplementary Information. [file 41598_2025_98444_MOESM1_ESM.xlsx]

## Sheet: Template Details
Assay	Template ID	Template Sequence, [] denote primer binding region, () denote probe binding region. Substitutions are represented by lower case letter. '-' represents deletions.	% MM P1	% MM P2	% MM Probe	# Del P1	# Del P2	# Del Probe	Length P1	Length P2	Length Probe	Nearest 3' P1	Nearest 3' P2	# MM/Del 3’ P1	# MM/Del 3’ P2	Temp Diff P1	Temp Diff P2	Temp Diff Probe
BVP 501Y	BA.1 Twist RNA 1	[CGGTAaCAaACCTTGTAATG]GTGTTGCAGGTTTTAATTGTTACTTTCCTTTACGATCATATAGTTTCCGA(CCCACTTATGGTG)TTGG[TcACCAACCATACAGAGTAGTAGT]	0.1	0.0416667	0	0	0	0	20	24	13	12	1	0	1	-18.9451	-9.13677	-19.422
BVP 501Y	Mut	[CGGTAgCAcACCTTGTAATG]GTGTTGCAGGTTTTAATTGTTACTTTCCTTTACGATCATATAGTTTCCGA(CCCACTTATGGTG)TTGG[TtACCAACCATACAGAGTAGTAGT]	0.1	0.0416667	0	0	0	0	20	24	13	12	1	0	1	-18.9451	-9.13677	-19.422
BVP 501Y	omi_FN	[CGGTAaCAaACCTTGTAATG]GTGTTGCAGGTTTTAATTGTTACTTTCCTTTACGATCATATAGTTTCCGA(CCCACTTATGGTG)TTGG[TcACCAACCATACAGAGTAGTAGT]	0.1	0.0416667	0	0	0	0	20	24	13	12	1	0	1	-18.9451	-9.13677	-19.422
BVP 501Y	omi_ForMms 1	[CGGTAACAAACCTTGTAATG]GTGTTGCAGGTTTTAATTGTTACTTTCCTTTACGATCATATAGTTTCCGA(CCCACTTATGGTG)TTGG[TtACCAACCATACAGAGTAGTAGT]	0.1	0.0416667	0	0	0	0	20	24	13	12	1	0	1	-18.9451	-9.13677	-19.422
BVP 501Y	omi_ForMms 2	[CGGTAaCAaACCTTGTAATG]GTGTTGCAGGTTTTAATTGTTACTTTCCTTTACGATCATATAGTTTCCGA(CCCACTTATGGTG)TTGG[TTACCAACCATACAGAGTAGTAGT]	0.1	0	0	0	0	0	20	24	13	12	1000	0	0	-18.9451	-4.97011	-19.422
BVP 501Y	omi_ForMms_RNA	[CGGTAaCAaACCTTGTAATG]GTGTTGCAGGTTTTAATTGTTACTTTCCTTTACGATCATATAGTTTCCGA(CCCACTTATGGTG)TTGG[TTACCAACCATACAGAGTAGTAGT]	0.1	0	0	0	0	0	20	24	13	12	1000	0	0	-18.9451	-4.97011	-19.422
BVP 501Y	omi_RevMms 1	[CGGTAgCAcACCTTGTAATG]GTGTTGCAGGTTTTAATTGTTACTTTCCTTTACGATCATATAGTTTCCGA(CCCACTTATGGTG)TTGG[TCACCAACCATACAGAGTAGTAGT]	0.1	0.0416667	0	0	0	0	20	24	13	12	1	0	1	-18.9451	-9.13677	-19.422
BVP 501Y	omi_RevMms 2	[CGGTAGCACACCTTGTAATG]GTGTTGCAGGTTTTAATTGTTACTTTCCTTTACGATCATATAGTTTCCGA(CCCACTTATGGTG)TTGG[TcACCAACCATACAGAGTAGTAGT]	0.0416667	0	0	0	0	0	24	20	13	1	1000	1	0	-9.13677	-4.84511	-19.422
BVP 501Y	omi_RevMms_RNA	[CGGTAGCACACCTTGTAATG]GTGTTGCAGGTTTTAATTGTTACTTTCCTTTACGATCATATAGTTTCCGA(CCCACTTATGGTG)TTGG[TcACCAACCATACAGAGTAGTAGT]	0.0416667	0	0	0	0	0	24	20	13	1	1000	1	0	-9.13677	-4.84511	-19.422
BVP 501Y	BA.1 Twist RNA 2	[CGGTAACAAACCTTGTAATG]GTGTTGCAGGTTTTAATTGTTACTTTCCTTTACGATCATATAGTTTCCGA(CCCACTTATGGTG)TTGG[TCACCAACCATACAGAGTAGTAGT]	0.1	0.0416667	0	0	0	0	20	24	13	12	1	0	1	-18.9451	-9.13677	-19.422
C3 ORF3a	FN4331	TCTTTGCTGGCATACTAATT[GTTACGACTATTGTATACCTTACAATAGcaTt]ACTTCTTCAATTGTCATTA(CTTCAGGTGATGGCACAACAAGTCCT)ATTTCTGAACATGACTACCAGATTGGTGGTTATAC[TGAAAAATGGGAATCTGGAGTAAAAGACTGTG]TTGTATTACACAGTTACTTC	0.09375	0	0	0	0	0	32	32	26	1	1000	3	0	-11.9389	1.27989	2.07797
C4 ORF8	FN3379	ACCATATGTAGTTGATGACC[CGTGTCCTATTCACTTCTATTCTAAA]TGGTATATTAGAGTAGGAGCTAtAAAATCAGCACCTTTAATTGAATTGTGCG(TGGATGAGGCTGGTTCTAA-TCACCC)AT[TCAGTgCATCGATATCGGTAATTATACAGT]TTCCTGTTTACCTTTTACAA	0.0333333	0	0	0	0	0.0384615	30	26	26	5	1000	0	0	-5.01177	-4.22972	1.97489
C4 ORF8	FN3554	ACCATATGTAGTTGATGACC[CGTGTCCTATTCACTTCTATTCTAAA]TGGTATATTAGAGTAGGAGCTAGAAAATCAGCACCTTTAATTGAATTGTGCG(TGGATGAGGCTGGTTCTAAATCACCC)AT[TCAGTACATCGATATCGGTAATTATt-AGT]TTCCTGTTTACCTTTTACAA	0.0333333	0	0	0.0333333	0	0	30	26	26	25	1000	0	0	-6.7589	-4.22972	2.07797
C4 ORF8	FN4545	ACCATATGTAGTTGATGACC[CGTGTCCTATTCACTTCTATTCTAAA]TGGTATATTAGAGTAGGAGCTAtAAAATCAGCACCTTTAATTGAATTGTGCG(TGGATGAGGCTGGTTCTAAATCACCC)AT[TCAGTgCATCGATATCGGTAATTATgaAGT]TTCCTGTTTACCTTTTACAA	0.1	0	0	0	0	0	30	26	26	5	1000	0	0	-13.0451	-4.22972	2.07797
C4 ORF8	FN4552	ACCATATGTAGTTGATGACC[CGTGTCCTATTCACTTCTATTCTAAA]TGGTATATTAGAGTAGGAGCTAtAAAATCAGCACCTTTAATTGAATTGTGCG(TGGATGAGGCTGGTTCTtA-TCACCC)AT[TCAGTgCATCGATATCGGTAATTATACAGT]TTCCTGTTTACCTTTTACAA	0.0333333	0	0.0384615	0	0	0.0384615	30	26	26	5	1000	0	0	-5.01177	-4.22972	-2.02511
C4 ORF8	FN4616	ACCATATGTAGTTGATGACC[CGTGTCCTATTCACTTCTATTCTAAA]TGGTATATTAGAGTAGGAGCTAGAAAATCAGCACCTTTAATTGAATTGTGCG(TGGATGAGGCTG---CTAAATCACCC)AT[TCAGTACATCGATATCGGTAATTATACAGT]TTCCTGTTTACCTTTTACAA	0	0	0	0	0	0.115385	30	26	26	1000	1000	0	0	-1.67844	-4.22972	-0.0407599
C4 ORF8	FN4950	ACCATATGTAGTTGATGACC[CGTGTCCTATTCACTTCTATTCTAAA]TGGTATATTAGAGTAGGAGCTAtAAAATCAGCACCTTTAATTGAATTGTGCG(TGGATGAGGCTGGTTCTAAATCACCC)AT[TCAGTgCATCGATATCGGTAATTATgaAaT]TTCCTGTTTACCTTTTACAA	0.133333	0	0	0	0	0	30	26	26	5	1000	0	0	-17.7451	-4.22972	2.07797
C4 ORF8	FN4966	ACCATATGTAGTTGATGACC[CGTGTCCTATTCACTTCTATTCTAAA]TGGTATATTAGAGTAGGAGCTAtAAAATCAGCACCTTTAATTGAATTGTGCG(TGGATGAGGCTGGTTCTAAATCACCC)AT[TCAGTgCATCGATATCGGTgATTATgaAGT]TTCCTGTTTACCTTTTACAA	0.133333	0	0	0	0	0	30	26	26	5	1000	0	0	-16.3784	-4.22972	2.07797
C4 ORF8	FN4993	ACCATATGTAGTTGATGACC[CGTGTCCTATTCACTTCTATTCTAAA]TGGTATATTAGAGTAGGAGCTAtAAAATCAGCACCTTTAATTGAATTGTGCG(TGGATGAGGCTGGTTCTAAATCACCC)AT[TCAGTgCATCGATATCGGTAATTATgacGT]TTCCTGTTTACCTTTTACAA	0.133333	0	0	0	0	0	30	26	26	5	1000	0	0	-16.3784	-4.22972	2.07797
C4 ORF8	FN5004	ACCATATGTAGTTGATGACC[CGTGTCCTATTCACTTCTATTCTAAA]TGGTATATTAGAGTAGGAGCTAtAAAATCAGCACCTTTAATTGAATTGTtCG(TGGATGAGGCTGGTTC---ATCACCC)AT[TCAGTgCATCGATATCGGTAATTATACAGT]TTCCTGTTTACCTTTTACAA	0.0333333	0	0	0	0	0.115385	30	26	26	5	1000	0	0	-5.01177	-4.22972	1.74185
C4 ORF8	FN5005	ACCATATGTAGTTGATGACC[CGTGTCCTATTCACTTCTATTCTAAA]TGGTATATTAGAGTAGGAGCTAtAAAATCAGCACCTTTAATTGAATTGTGCG(TGGATGAGGCTGGTT---AATCACCC)AT[TCAGTgCATCGATATCGGTAATTATACAGT]TTCCTGTTTACCTTTTACAA	0.0333333	0	0	0	0	0.115385	30	26	26	5	1000	0	0	-5.01177	-4.22972	-0.0407599
C4 ORF8	FN5006	ACCATATGTAGTTGATGACC[CGTGTCCTATTCACTTCTATTCTAAA]TGGTATATTAGAGTAGGAGCTAGAAAATCAGCACCTTTAATTGAATTGTGCG(TGGgTGAGGCTG---CTAAATCACCC)AT[TCAGTACATCGATATCGGTAATTATACAGT]TTCCTGTTTACCTTTTACAA	0	0	0.0384615	0	0	0.115385	30	26	26	1000	1000	0	0	-1.67844	-4.22972	-4.38859
C4 ORF8	FN5009	ACCATATGTAGTTGATGACC[CGTGTCCTATTCACTTCTATTCTAAA]TGGTATATTAGAGTAGGAGCTAGAAAATCAGCACCTTTAATTGAATTGTGCG(TGGATGAGGCTGGTTCTAAAT-ACCC)AT[TCAGTACATCGATATCGGTAATTATACAGT]TTCCTGTTTACCTTTTACAA	0	0	0	0	0	0.0384615	30	26	26	1000	1000	0	0	-1.67844	-4.22972	0.334892
C4 ORF8	FN5195	ACCATATGTAGTTGATGACC[CGTGTCCTATTCACTTCTATTCTAAA]TGGTATATTAGAGTAGGAGCTAtAAAATCAGCACCTTTAATTGAATTGTGCG(TGGATGAGGCTGGTT----ATCACCC)AT[TCAGTgCATCGATATCGGTAATTATACAGT]TTCCTGTTTACCTTTTACAA	0.0333333	0	0	0	0	0.153846	30	26	26	5	1000	0	0	-5.01177	-4.22972	-0.254199
C4 ORF8	FN5446	ACCATATGTAGTTGATGACC[CGTGTCCTATTCACTTCTATTCTAAA]TGGTATATTAGAGTAGGAGCTAGAAAATCAGCACCTTTAATTGAATTGTGCG(TGGATGAGGCTG------AATCACCC)AT[TCAGTACATCGATATCGGTAATTATACAGT]TTCCTGTTTACCTTTTACAA	0	0	0	0	0	0.230769	30	26	26	1000	1000	0	0	-1.67844	-4.22972	-2.79511
C4 ORF8	FN5859	ACCATATGTAGTTGATGACC[CGTGTCCTATTCACTTCTATTCTAAA]TGGTATATTAGAGTAGGAGCTAtAAAATCAGCACCTTTAATTGAATTGTGCG(TGGATGAGGCTG-------ATCACCC)AT[TCAGTgCATCGATATCGGTAATTATACAGT]TTCCTGTTTACCTTTTACAA	0.0333333	0	0	0	0	0.269231	30	26	26	5	1000	0	0	-5.01177	-4.22972	-3.18721
C4 ORF8	FN5972	ACCATATGTAGTTGATGACC[CGTGTCCTATTCACTTCTATTCTAAA]TGGTATATTAGAGTAGGAGCTAtAAAATCAGCACCTTTAATTGAATTGTGCG(TGGATGAGGC--------AATCACCC)AT[TCAGTgCATCGATATCGGTAATTATACAGT]TTCCTGTTTACCTTTTACAA	0.0333333	0	0	0	0	0.307692	30	26	26	5	1000	0	0	-5.01177	-4.22972	-5.90066
C4 ORF8	FN5973	ACCATATGTAGTTGATGACC[CGTGTCCTATTCACTTCTATTCTAAA]TGGTATATTAGAGTAGGAGCTAtAAAATCAGCACCTTTAATTGAATTGTGCG(TGGATGAGGCT--------ATCACCC)AT[TCAGTgCATCGATATCGGTAATTATACAGT]TTCCTGTTTACCTTTTACAA	0.0333333	0	0	0	0	0.307692	30	26	26	5	1000	0	0	-5.01177	-4.22972	-5.90066
C4 ORF8	FN631	ACCATATGTAGTTGATGACC[CGTGTCCTATTCACTTCTATTCTAAA]TGGTATATTAGAGTAGGAGCTAtAAAATCAGCACCTTTAATTGAATTGTGCG(TGGATGAGGCTGGTTCTAAATCACCC)AT[TCAGTgCATCGATATCGGTAATTATACAGT]TTCCTGTT-ACaaTTaAttg	0.0333333	0	0	0	0	0	30	26	26	5	1000	0	0	-5.01177	-4.22972	2.07797
CDC-N1	A28293G-MCM-67(N1F)	AACTAAAATGTCTGATAATG[GACCCCgAAATCAGCGAAAT]GC(ACCCCGCATTACGTTTGGTGGACC)CT[CAGATTCAACTGGCAGTAACCAGA]ATGGAGAACGCAGTGGGGC	0.05	0	0	0	0	0	20	24	24	14	1000	0	0	-11.8951	-1.55344	3.57156
CDC-N1	A28295G-MCM-66(N1F)	AACTAAAATGTCTGATAATG[GACCCCAAgATCAGCGAAAT]GC(ACCCCGCATTACGTTTGGTGGACC)CT[CAGATTCAACTGGCAGTAACCAGA]ATGGAGAACGCAGTGGGGC	0.05	0	0	0	0	0	20	24	24	12	1000	0	0	-11.8951	-1.55344	3.57156
CDC-N1	A28303C-MCM-60(N1F)	AACTAAAATGTCTGATAATG[GACCCCAAAATCAGCGcAAT]GC(ACCCCGCATTACGTTTGGTGGACC)CT[CAGATTCAACTGGCAGTAACCAGA]ATGGAGAACGCAGTGGGGC	0.05	0	0	0	0	0	20	24	24	4	1000	1	0	-11.8951	-1.55344	3.57156
CDC-N1	A28303G-MCM-61(N1F)	AACTAAAATGTCTGATAATG[GACCCCAAAATCAGCGgAAT]GC(ACCCCGCATTACGTTTGGTGGACC)CT[CAGATTCAACTGGCAGTAACCAGA]ATGGAGAACGCAGTGGGGC	0.05	0	0	0	0	0	20	24	24	4	1000	1	0	-11.8951	-1.55344	3.57156
CDC-N1	A28304G-MCM-58(N1F)	AACTAAAATGTCTGATAATG[GACCCCAAAATCAGCGAgAT]GC(ACCCCGCATTACGTTTGGTGGACC)CT[CAGATTCAACTGGCAGTAACCAGA]ATGGAGAACGCAGTGGGGC	0.05	0	0	0	0	0	20	24	24	3	1000	1	0	-11.8951	-1.55344	3.57156
CDC-N1	A28304T-MCM-59(N1F)	AACTAAAATGTCTGATAATG[GACCCCAAAATCAGCGAtAT]GC(ACCCCGCATTACGTTTGGTGGACC)CT[CAGATTCAACTGGCAGTAACCAGA]ATGGAGAACGCAGTGGGGC	0.05	0	0	0	0	0	20	24	24	3	1000	1	0	-11.8951	-1.55344	3.57156
CDC-N1	A28305G-MCM-56(N1F)	AACTAAAATGTCTGATAATG[GACCCCAAAATCAGCGAAgT]GC(ACCCCGCATTACGTTTGGTGGACC)CT[CAGATTCAACTGGCAGTAACCAGA]ATGGAGAACGCAGTGGGGC	0.05	0	0	0	0	0	20	24	24	2	1000	1	0	-11.8951	-1.55344	3.57156
CDC-N1	A28305T-MCM-57(N1F)	AACTAAAATGTCTGATAATG[GACCCCAAAATCAGCGAAtT]GC(ACCCCGCATTACGTTTGGTGGACC)CT[CAGATTCAACTGGCAGTAACCAGA]ATGGAGAACGCAGTGGGGC	0.05	0	0	0	0	0	20	24	24	2	1000	1	0	-11.8951	-1.55344	3.57156
CDC-N1	A28309G-MCM-89(N1P)	AACTAAAATGTCTGATAATG[GACCCCAAAATCAGCGAAAT]GC(gCCCCGCATTACGTTTGGTGGACC)CT[CAGATTCAACTGGCAGTAACCAGA]ATGGAGAACGCAGTGGGGC	0	0	0.0416667	0	0	0	24	20	24	1000	1000	0	0	-1.55344	-6.89511	-0.595108
CDC-N1	A28309T-MCM-88(N1P)	AACTAAAATGTCTGATAATG[GACCCCAAAATCAGCGAAAT]GC(tCCCCGCATTACGTTTGGTGGACC)CT[CAGATTCAACTGGCAGTAACCAGA]ATGGAGAACGCAGTGGGGC	0	0	0.0416667	0	0	0	24	20	24	1000	1000	0	0	-1.55344	-6.89511	-0.595108
CDC-N1	A28316T-MCM-94(N1P)	AACTAAAATGTCTGATAATG[GACCCCAAAATCAGCGAAAT]GC(ACCCCGCtTTACGTTTGGTGGACC)CT[CAGATTCAACTGGCAGTAACCAGA]ATGGAGAACGCAGTGGGGC	0	0	0.0416667	0	0	0	24	20	24	1000	1000	0	0	-1.55344	-6.89511	-0.595108
CDC-N1	A28330G-MCM-101(N1P)	AACTAAAATGTCTGATAATG[GACCCCAAAATCAGCGAAAT]GC(ACCCCGCATTACGTTTGGTGGgCC)CT[CAGATTCAACTGGCAGTAACCAGA]ATGGAGAACGCAGTGGGGC	0	0	0.0416667	0	0	0	24	20	24	1000	1000	0	0	-1.55344	-6.89511	-0.595108
CDC-N1	A28338G-MCM-85(N1R)	AACTAAAATGTCTGATAATG[GACCCCAAAATCAGCGAAAT]GC(ACCCCGCATTACGTTTGGTGGACC)CT[CAGgTTCAACTGGCAGTAACCAGA]ATGGAGAACGCAGTGGGGC	0.0416667	0	0	0	0	0	24	20	24	3	1000	1	0	-5.72011	-6.89511	3.57156
CDC-N1	A28356C-MCM-76(N1R)	AACTAAAATGTCTGATAATG[GACCCCAAAATCAGCGAAAT]GC(ACCCCGCATTACGTTTGGTGGACC)CT[CAGATTCAACTGGCAGTAACCcGA]ATGGAGAACGCAGTGGGGC	0.0416667	0	0	0	0	0	24	20	24	21	1000	0	0	-5.72011	-6.89511	3.57156
CDC-N1	A28356G-MCM-75(N1R)	AACTAAAATGTCTGATAATG[GACCCCAAAATCAGCGAAAT]GC(ACCCCGCATTACGTTTGGTGGACC)CT[CAGATTCAACTGGCAGTAACCgGA]ATGGAGAACGCAGTGGGGC	0.0416667	0	0	0	0	0	24	20	24	21	1000	0	0	-5.72011	-6.89511	3.57156
CDC-N1	A28358G-MCM-72(N1R)	AACTAAAATGTCTGATAATG[GACCCCAAAATCAGCGAAAT]GC(ACCCCGCATTACGTTTGGTGGACC)CT[CAGATTCAACTGGCAGTAACCAGg]ATGGAGAACGCAGTGGGGC	0.0416667	0	0	0	0	0	24	20	24	23	1000	0	0	-5.72011	-6.89511	3.57156
CDC-N1	A28358T-MCM-71(N1R)	AACTAAAATGTCTGATAATG[GACCCCAAAATCAGCGAAAT]GC(ACCCCGCATTACGTTTGGTGGACC)CT[CAGATTCAACTGGCAGTAACCAGt]ATGGAGAACGCAGTGGGGC	0.0416667	0	0	0	0	0	24	20	24	23	1000	0	0	-5.72011	-6.89511	3.57156
CDC-N1	C28289A-MCM-69(N1F)	AACTAAAATGTCTGATAATG[GAaCCCAAAATCAGCGAAAT]GC(ACCCCGCATTACGTTTGGTGGACC)CT[CAGATTCAACTGGCAGTAACCAGA]ATGGAGAACGCAGTGGGGC	0.05	0	0	0	0	0	20	24	24	18	1000	0	0	-13.9451	-1.55344	3.57156
CDC-N1	C28291T-MCM-68(N1F)	AACTAAAATGTCTGATAATG[GACCtCAAAATCAGCGAAAT]GC(ACCCCGCATTACGTTTGGTGGACC)CT[CAGATTCAACTGGCAGTAACCAGA]ATGGAGAACGCAGTGGGGC	0.05	0	0	0	0	0	20	24	24	16	1000	0	0	-13.9451	-1.55344	3.57156
CDC-N1	C28311T-MCM-90(N1P)	AACTAAAATGTCTGATAATG[GACCCCAAAATCAGCGAAAT]GC(ACtCCGCATTACGTTTGGTGGACC)CT[CAGATTCAACTGGCAGTAACCAGA]ATGGAGAACGCAGTGGGGC	0	0	0.0416667	0	0	0	24	20	24	1000	1000	0	0	-1.55344	-6.89511	-2.30344
CDC-N1	C28312T-MCM-91(N1P)	AACTAAAATGTCTGATAATG[GACCCCAAAATCAGCGAAAT]GC(ACCtCGCATTACGTTTGGTGGACC)CT[CAGATTCAACTGGCAGTAACCAGA]ATGGAGAACGCAGTGGGGC	0	0	0.0416667	0	0	0	24	20	24	1000	1000	0	0	-1.55344	-6.89511	-2.30344
CDC-N1	C28315T-MCM-93(N1P)	AACTAAAATGTCTGATAATG[GACCCCAAAATCAGCGAAAT]GC(ACCCCGtATTACGTTTGGTGGACC)CT[CAGATTCAACTGGCAGTAACCAGA]ATGGAGAACGCAGTGGGGC	0	0	0.0416667	0	0	0	24	20	24	1000	1000	0	0	-1.55344	-6.89511	-2.30344
CDC-N1	C28320T-MCM-96(N1P)	AACTAAAATGTCTGATAATG[GACCCCAAAATCAGCGAAAT]GC(ACCCCGCATTAtGTTTGGTGGACC)CT[CAGATTCAACTGGCAGTAACCAGA]ATGGAGAACGCAGTGGGGC	0	0	0.0416667	0	0	0	24	20	24	1000	1000	0	0	-1.55344	-6.89511	-2.30344
CDC-N1	C28332A-MCM-103(N1P)	AACTAAAATGTCTGATAATG[GACCCCAAAATCAGCGAAAT]GC(ACCCCGCATTACGTTTGGTGGACa)CT[CAGATTCAACTGGCAGTAACCAGA]ATGGAGAACGCAGTGGGGC	0	0	0.0416667	0	0	0	24	20	24	1000	1000	0	0	-1.55344	-6.89511	-2.30344
CDC-N1	C28332T-MCM-102(N1P)	AACTAAAATGTCTGATAATG[GACCCCAAAATCAGCGAAAT]GC(ACCCCGCATTACGTTTGGTGGACt)CT[CAGATTCAACTGGCAGTAACCAGA]ATGGAGAACGCAGTGGGGC	0	0	0.0416667	0	0	0	24	20	24	1000	1000	0	0	-1.55344	-6.89511	-2.30344
CDC-N1	C28335T-MCM-87(N1R)	AACTAAAATGTCTGATAATG[GACCCCAAAATCAGCGAAAT]GC(ACCCCGCATTACGTTTGGTGGACC)CT[tAGATTCAACTGGCAGTAACCAGA]ATGGAGAACGCAGTGGGGC	0.0416667	0	0	0	0	0	24	20	24	0	1000	1	0	-7.42844	-6.89511	3.57156
CDC-N1	C28341T-MCM-84(N1R)	AACTAAAATGTCTGATAATG[GACCCCAAAATCAGCGAAAT]GC(ACCCCGCATTACGTTTGGTGGACC)CT[CAGATTtAACTGGCAGTAACCAGA]ATGGAGAACGCAGTGGGGC	0.0416667	0	0	0	0	0	24	20	24	6	1000	0	0	-7.42844	-6.89511	3.57156
CDC-N1	C28344T-MCM-83(N1R)	AACTAAAATGTCTGATAATG[GACCCCAAAATCAGCGAAAT]GC(ACCCCGCATTACGTTTGGTGGACC)CT[CAGATTCAAtTGGCAGTAACCAGA]ATGGAGAACGCAGTGGGGC	0.0416667	0	0	0	0	0	24	20	24	9	1000	0	0	-7.42844	-6.89511	3.57156
CDC-N1	C28348T-MCM-82(N1R)	AACTAAAATGTCTGATAATG[GACCCCAAAATCAGCGAAAT]GC(ACCCCGCATTACGTTTGGTGGACC)CT[CAGATTCAACTGGtAGTAACCAGA]ATGGAGAACGCAGTGGGGC	0.0416667	0	0	0	0	0	24	20	24	13	1000	0	0	-7.42844	-6.89511	3.57156
CDC-N1	C28354A-MCM-80(N1R)	AACTAAAATGTCTGATAATG[GACCCCAAAATCAGCGAAAT]GC(ACCCCGCATTACGTTTGGTGGACC)CT[CAGATTCAACTGGCAGTAAaCAGA]ATGGAGAACGCAGTGGGGC	0.0416667	0	0	0	0	0	24	20	24	19	1000	0	0	-7.42844	-6.89511	3.57156
CDC-N1	C28354T-MCM-79(N1R)	AACTAAAATGTCTGATAATG[GACCCCAAAATCAGCGAAAT]GC(ACCCCGCATTACGTTTGGTGGACC)CT[CAGATTCAACTGGCAGTAAtCAGA]ATGGAGAACGCAGTGGGGC	0.0416667	0	0	0	0	0	24	20	24	19	1000	0	0	-7.42844	-6.89511	3.57156
CDC-N1	C28355A-MCM-77(N1R)	AACTAAAATGTCTGATAATG[GACCCCAAAATCAGCGAAAT]GC(ACCCCGCATTACGTTTGGTGGACC)CT[CAGATTCAACTGGCAGTAACaAGA]ATGGAGAACGCAGTGGGGC	0.0416667	0	0	0	0	0	24	20	24	20	1000	0	0	-7.42844	-6.89511	3.57156
CDC-N1	C28355T-MCM-78(N1R)	AACTAAAATGTCTGATAATG[GACCCCAAAATCAGCGAAAT]GC(ACCCCGCATTACGTTTGGTGGACC)CT[CAGATTCAACTGGCAGTAACtAGA]ATGGAGAACGCAGTGGGGC	0.0416667	0	0	0	0	0	24	20	24	20	1000	0	0	-7.42844	-6.89511	3.57156
CDC-N1	G28287A-MCM-70(N1F)	AACTAAAATGTCTGATAATG[aACCCCAAAATCAGCGAAAT]GC(ACCCCGCATTACGTTTGGTGGACC)CT[CAGATTCAACTGGCAGTAACCAGA]ATGGAGAACGCAGTGGGGC	0.05	0	0	0	0	0	20	24	24	1000	1000	0	0	-13.9451	-1.55344	3.57156
CDC-N1	G28300T-MCM-64(N1F)	AACTAAAATGTCTGATAATG[GACCCCAAAATCAtCGAAAT]GC(ACCCCGCATTACGTTTGGTGGACC)CT[CAGATTCAACTGGCAGTAACCAGA]ATGGAGAACGCAGTGGGGC	0.05	0	0	0	0	0	20	24	24	7	1000	0	0	-13.9451	-1.55344	3.57156
CDC-N1	G28302A-MCM-63(N1F)	AACTAAAATGTCTGATAATG[GACCCCAAAATCAGCaAAAT]GC(ACCCCGCATTACGTTTGGTGGACC)CT[CAGATTCAACTGGCAGTAACCAGA]ATGGAGAACGCAGTGGGGC	0.05	0	0	0	0	0	20	24	24	5	1000	1	0	-13.9451	-1.55344	3.57156
CDC-N1	G28302C-MCM-62(N1F)	AACTAAAATGTCTGATAATG[GACCCCAAAATCAGCcAAAT]GC(ACCCCGCATTACGTTTGGTGGACC)CT[CAGATTCAACTGGCAGTAACCAGA]ATGGAGAACGCAGTGGGGC	0.05	0	0	0	0	0	20	24	24	5	1000	1	0	-13.9451	-1.55344	3.57156
CDC-N1	G28314A-MCM-92(N1P)	AACTAAAATGTCTGATAATG[GACCCCAAAATCAGCGAAAT]GC(ACCCCaCATTACGTTTGGTGGACC)CT[CAGATTCAACTGGCAGTAACCAGA]ATGGAGAACGCAGTGGGGC	0	0	0.0416667	0	0	0	24	20	24	1000	1000	0	0	-1.55344	-6.89511	-2.30344
CDC-N1	G28326T-MCM-99(N1P)	AACTAAAATGTCTGATAATG[GACCCCAAAATCAGCGAAAT]GC(ACCCCGCATTACGTTTGtTGGACC)CT[CAGATTCAACTGGCAGTAACCAGA]ATGGAGAACGCAGTGGGGC	0	0	0.0416667	0	0	0	24	20	24	1000	1000	0	0	-1.55344	-6.89511	-2.30344
CDC-N1	G28328A-MCM-100(N1P)	AACTAAAATGTCTGATAATG[GACCCCAAAATCAGCGAAAT]GC(ACCCCGCATTACGTTTGGTaGACC)CT[CAGATTCAACTGGCAGTAACCAGA]ATGGAGAACGCAGTGGGGC	0	0	0.0416667	0	0	0	24	20	24	1000	1000	0	0	-1.55344	-6.89511	-2.30344
CDC-N1	G28337T-MCM-86(N1R)	AACTAAAATGTCTGATAATG[GACCCCAAAATCAGCGAAAT]GC(ACCCCGCATTACGTTTGGTGGACC)CT[CAtATTCAACTGGCAGTAACCAGA]ATGGAGAACGCAGTGGGGC	0.0416667	0	0	0	0	0	24	20	24	2	1000	1	0	-7.42844	-6.89511	3.57156
CDC-N1	G28357A-MCM-74(N1R)	AACTAAAATGTCTGATAATG[GACCCCAAAATCAGCGAAAT]GC(ACCCCGCATTACGTTTGGTGGACC)CT[CAGATTCAACTGGCAGTAACCAaA]ATGGAGAACGCAGTGGGGC	0.0416667	0	0	0	0	0	24	20	24	22	1000	0	0	-7.42844	-6.89511	3.57156
CDC-N1	G28357T-MCM-73(N1R)	AACTAAAATGTCTGATAATG[GACCCCAAAATCAGCGAAAT]GC(ACCCCGCATTACGTTTGGTGGACC)CT[CAGATTCAACTGGCAGTAACCAgA]ATGGAGAACGCAGTGGGGC	0.0416667	0	0	0	0	0	24	20	24	22	1000	0	0	-7.42844	-6.89511	3.57156
CDC-N1	T28297C-MCM-65(N1F)	AACTAAAATGTCTGATAATG[GACCCCAAAAcCAGCGAAAT]GC(ACCCCGCATTACGTTTGGTGGACC)CT[CAGATTCAACTGGCAGTAACCAGA]ATGGAGAACGCAGTGGGGC	0.05	0	0	0	0	0	20	24	24	10	1000	0	0	-11.8951	-1.55344	3.57156
CDC-N1	T28306C-MCM-54(N1F)	AACTAAAATGTCTGATAATG[GACCCCAAAATCAGCGAAAc]GC(ACCCCGCATTACGTTTGGTGGACC)CT[CAGATTCAACTGGCAGTAACCAGA]ATGGAGAACGCAGTGGGGC	0.05	0	0	0	0	0	20	24	24	1	1000	1	0	-11.8951	-1.55344	3.57156
CDC-N1	T28306G-MCM-55(N1F)	AACTAAAATGTCTGATAATG[GACCCCAAAATCAGCGAAAg]GC(ACCCCGCATTACGTTTGGTGGACC)CT[CAGATTCAACTGGCAGTAACCAGA]ATGGAGAACGCAGTGGGGC	0.05	0	0	0	0	0	20	24	24	1	1000	1	0	-11.8951	-1.55344	3.57156
CDC-N1	T28306G-MCM-55(N1F)	AACTAAAATGTCTGATAATG[GACCCCAAAATCAGCGAAAg]GC(ACCCCGCATTACGTTTGGTGGACC)CT[CAGATTCAACTGGCAGTAACCAGA]ATGGAGAACGCAGTGGGGC	0.05	0	0	0	0	0	20	24	24	1	1000	1	0	-11.8951	-1.55344	3.57156
CDC-N1	T28318C-MCM-95(N1P)	AACTAAAATGTCTGATAATG[GACCCCAAAATCAGCGAAAT]GC(ACCCCGCATcACGTTTGGTGGACC)CT[CAGATTCAACTGGCAGTAACCAGA]ATGGAGAACGCAGTGGGGC	0	0	0.0416667	0	0	0	24	20	24	1000	1000	0	0	-1.55344	-6.89511	-0.595108
CDC-N1	T28322C-MCM-97(N1P)	AACTAAAATGTCTGATAATG[GACCCCAAAATCAGCGAAAT]GC(ACCCCGCATTACGcTTGGTGGACC)CT[CAGATTCAACTGGCAGTAACCAGA]ATGGAGAACGCAGTGGGGC	0	0	0.0416667	0	0	0	24	20	24	1000	1000	0	0	-1.55344	-6.89511	-0.595108
CDC-N1	T28324C-MCM-98(N1P)	AACTAAAATGTCTGATAATG[GACCCCAAAATCAGCGAAAT]GC(ACCCCGCATTACGTTcGGTGGACC)CT[CAGATTCAACTGGCAGTAACCAGA]ATGGAGAACGCAGTGGGGC	0	0	0.0416667	0	0	0	24	20	24	1000	1000	0	0	-1.55344	-6.89511	-0.595108
CDC-N1	T28351C-MCM-81(N1R)	AACTAAAATGTCTGATAATG[GACCCCAAAATCAGCGAAAT]GC(ACCCCGCATTACGTTTGGTGGACC)CT[CAGATTCAACTGGCAGcAACCAGA]ATGGAGAACGCAGTGGGGC	0.0416667	0	0	0	0	0	24	20	24	16	1000	0	0	-5.72011	-6.89511	3.57156
CDC-N2	A29169G-MCM-33(N2F)	CTAATCAGACAAGGAACTGA[TTACAgACATTGGCCGCAAA]TTGC(ACAATTTGCCCCCAGCGCTTCAG)CG[TTCTTCGGAATGTCGCGC]ATTGGCATGGAAGTCACAC	0.05	0	0	0	0	0	20	18	23	15	1000	0	0	-13.9451	-5.90066	1.74185
CDC-N2	A29181G-MCM-24(N2F)	CTAATCAGACAAGGAACTGA[TTACAAACATTGGCCGCgAA]TTGC(ACAATTTGCCCCCAGCGCTTCAG)CG[TTCTTCGGAATGTCGCGC]ATTGGCATGGAAGTCACAC	0.05	0	0	0	0	0	20	18	23	3	1000	1	0	-13.9451	-5.90066	1.74185
CDC-N2	A29181T-MCM-23(N2F)	CTAATCAGACAAGGAACTGA[TTACAAACATTGGCCGCtAA]TTGC(ACAATTTGCCCCCAGCGCTTCAG)CG[TTCTTCGGAATGTCGCGC]ATTGGCATGGAAGTCACAC	0.05	0	0	0	0	0	20	18	23	3	1000	1	0	-13.9451	-5.90066	1.74185
CDC-N2	A29182G-MCM-21(N2F)	CTAATCAGACAAGGAACTGA[TTACAAACATTGGCCGCAgA]TTGC(ACAATTTGCCCCCAGCGCTTCAG)CG[TTCTTCGGAATGTCGCGC]ATTGGCATGGAAGTCACAC	0.05	0	0	0	0	0	20	18	23	2	1000	1	0	-13.9451	-5.90066	1.74185
CDC-N2	A29182T-MCM-22(N2F)	CTAATCAGACAAGGAACTGA[TTACAAACATTGGCCGCAtA]TTGC(ACAATTTGCCCCCAGCGCTTCAG)CG[TTCTTCGGAATGTCGCGC]ATTGGCATGGAAGTCACAC	0.05	0	0	0	0	0	20	18	23	2	1000	1	0	-13.9451	-5.90066	1.74185
CDC-N2	A29182T-MCM-22(N2F)	CTAATCAGACAAGGAACTGA[TTACAAACATTGGCCGCAtA]TTGC(ACAATTTGCCCCCAGCGCTTCAG)CG[TTCTTCGGAATGTCGCGC]ATTGGCATGGAAGTCACAC	0.05	0	0	0	0	0	20	18	23	2	1000	1	0	-13.9451	-5.90066	1.74185
CDC-N2	A29183G-MCM-19(N2F)	CTAATCAGACAAGGAACTGA[TTACAAACATTGGCCGCAAg]TTGC(ACAATTTGCCCCCAGCGCTTCAG)CG[TTCTTCGGAATGTCGCGC]ATTGGCATGGAAGTCACAC	0.05	0	0	0	0	0	20	18	23	1	1000	1	0	-13.9451	-5.90066	1.74185
CDC-N2	A29183G-MCM-19(N2F)	CTAATCAGACAAGGAACTGA[TTACAAACATTGGCCGCAAg]TTGC(ACAATTTGCCCCCAGCGCTTCAG)CG[TTCTTCGGAATGTCGCGC]ATTGGCATGGAAGTCACAC	0.05	0	0	0	0	0	20	18	23	1	1000	1	0	-13.9451	-5.90066	1.74185
CDC-N2	A29183T-MCM-20(N2F)	CTAATCAGACAAGGAACTGA[TTACAAACATTGGCCGCAAt]TTGC(ACAATTTGCCCCCAGCGCTTCAG)CG[TTCTTCGGAATGTCGCGC]ATTGGCATGGAAGTCACAC	0.05	0	0	0	0	0	20	18	23	1	1000	1	0	-13.9451	-5.90066	1.74185
CDC-N2	A29183T-MCM-20(N2F)	CTAATCAGACAAGGAACTGA[TTACAAACATTGGCCGCAAt]TTGC(ACAATTTGCCCCCAGCGCTTCAG)CG[TTCTTCGGAATGTCGCGC]ATTGGCATGGAAGTCACAC	0.05	0	0	0	0	0	20	18	23	1	1000	1	0	-13.9451	-5.90066	1.74185
CDC-N2	A29188G-CDC-N2	CTAATCAGACAAGGAACTGA[TTACAAACATTGGCCGCAAA]TTGC(gCAATTTGCCCCCAGCGCTTCAG)CG[TTCTTCGGAATGTCGCGC]ATTGGCATGGAAGTCACAC	0	0	0.0434783	0	0	0	18	20	23	1000	1000	0	0	-5.90066	-8.94511	-2.60598
CDC-N2	A29188T-CDC-N2	CTAATCAGACAAGGAACTGA[TTACAAACATTGGCCGCAAA]TTGC(tCAATTTGCCCCCAGCGCTTCAG)CG[TTCTTCGGAATGTCGCGC]ATTGGCATGGAAGTCACAC	0	0	0.0434783	0	0	0	18	20	23	1000	1000	0	0	-5.90066	-8.94511	-2.60598
CDC-N2	A29191G-CDC-N2	CTAATCAGACAAGGAACTGA[TTACAAACATTGGCCGCAAA]TTGC(ACAgTTTGCCCCCAGCGCTTCAG)CG[TTCTTCGGAATGTCGCGC]ATTGGCATGGAAGTCACAC	0	0	0.0434783	0	0	0	18	20	23	1000	1000	0	0	-5.90066	-8.94511	-2.60598
CDC-N2	A29191T-CDC-N2	CTAATCAGACAAGGAACTGA[TTACAAACATTGGCCGCAAA]TTGC(ACAtTTTGCCCCCAGCGCTTCAG)CG[TTCTTCGGAATGTCGCGC]ATTGGCATGGAAGTCACAC	0	0	0.0434783	0	0	0	18	20	23	1000	1000	0	0	-5.90066	-8.94511	-2.60598
CDC-N2	A29209G-CDC-N2	CTAATCAGACAAGGAACTGA[TTACAAACATTGGCCGCAAA]TTGC(ACAATTTGCCCCCAGCGCTTCgG)CG[TTCTTCGGAATGTCGCGC]ATTGGCATGGAAGTCACAC	0	0	0.0434783	0	0	0	18	20	23	1000	1000	0	0	-5.90066	-8.94511	-2.60598
CDC-N2	A29209T-CDC-N2	CTAATCAGACAAGGAACTGA[TTACAAACATTGGCCGCAAA]TTGC(ACAATTTGCCCCCAGCGCTTCtG)CG[TTCTTCGGAATGTCGCGC]ATTGGCATGGAAGTCACAC	0	0	0.0434783	0	0	0	18	20	23	1000	1000	0	0	-5.90066	-8.94511	-2.60598
CDC-N2	A29222T-MCM-49(N2R)	CTAATCAGACAAGGAACTGA[TTACAAACATTGGCCGCAAA]TTGC(ACAATTTGCCCCCAGCGCTTCAG)CG[TTCTTCGGAtTGTCGCGC]ATTGGCATGGAAGTCACAC	0.0555556	0	0	0	0	0	18	20	23	9	1000	0	0	-11.4562	-8.94511	1.74185
CDC-N2	C29167T-MCM-34(N2F)	CTAATCAGACAAGGAACTGA[TTAtAAACATTGGCCGCAAA]TTGC(ACAATTTGCCCCCAGCGCTTCAG)CG[TTCTTCGGAATGTCGCGC]ATTGGCATGGAAGTCACAC	0.05	0	0	0	0	0	20	18	23	17	1000	0	0	-15.9951	-5.90066	1.74185
CDC-N2	C29171T-MCM-32(N2F)	CTAATCAGACAAGGAACTGA[TTACAAAtATTGGCCGCAAA]TTGC(ACAATTTGCCCCCAGCGCTTCAG)CG[TTCTTCGGAATGTCGCGC]ATTGGCATGGAAGTCACAC	0.05	0	0	0	0	0	20	18	23	13	1000	0	0	-15.9951	-5.90066	1.74185
CDC-N2	C29171T-MCM-32(N2F)	CTAATCAGACAAGGAACTGA[TTACAAAtATTGGCCGCAAA]TTGC(ACAATTTGCCCCCAGCGCTTCAG)CG[TTCTTCGGAATGTCGCGC]ATTGGCATGGAAGTCACAC	0.05	0	0	0	0	0	20	18	23	13	1000	0	0	-15.9951	-5.90066	1.74185
CDC-N2	C29177T-MCM-29(N2F)	CTAATCAGACAAGGAACTGA[TTACAAACATTGGtCGCAAA]TTGC(ACAATTTGCCCCCAGCGCTTCAG)CG[TTCTTCGGAATGTCGCGC]ATTGGCATGGAAGTCACAC	0.05	0	0	0	0	0	20	18	23	7	1000	0	0	-15.9951	-5.90066	1.74185
CDC-N2	C29180A-MCM-25(N2F)	CTAATCAGACAAGGAACTGA[TTACAAACATTGGCCGaAAA]TTGC(ACAATTTGCCCCCAGCGCTTCAG)CG[TTCTTCGGAATGTCGCGC]ATTGGCATGGAAGTCACAC	0.05	0	0	0	0	0	20	18	23	4	1000	1	0	-15.9951	-5.90066	1.74185
CDC-N2	C29180T-MCM-26(N2F)	CTAATCAGACAAGGAACTGA[TTACAAACATTGGCCGtAAA]TTGC(ACAATTTGCCCCCAGCGCTTCAG)CG[TTCTTCGGAATGTCGCGC]ATTGGCATGGAAGTCACAC	0.05	0	0	0	0	0	20	18	23	4	1000	1	0	-15.9951	-5.90066	1.74185
CDC-N2	C29197G-CDC-N2	CTAATCAGACAAGGAACTGA[TTACAAACATTGGCCGCAAA]TTGC(ACAATTTGCgCCCAGCGCTTCAG)CG[TTCTTCGGAATGTCGCGC]ATTGGCATGGAAGTCACAC	0	0	0.0434783	0	0	0	18	20	23	1000	1000	0	0	-5.90066	-8.94511	-4.38859
CDC-N2	C29197T-CDC-N2	CTAATCAGACAAGGAACTGA[TTACAAACATTGGCCGCAAA]TTGC(ACAATTTGCtCCCAGCGCTTCAG)CG[TTCTTCGGAATGTCGCGC]ATTGGCATGGAAGTCACAC	0	0	0.0434783	0	0	0	18	20	23	1000	1000	0	0	-5.90066	-8.94511	-4.38859
CDC-N2	C29200G-CDC-N2	CTAATCAGACAAGGAACTGA[TTACAAACATTGGCCGCAAA]TTGC(ACAATTTGCCCCgAGCGCTTCAG)CG[TTCTTCGGAATGTCGCGC]ATTGGCATGGAAGTCACAC	0	0	0.0434783	0	0	0	18	20	23	1000	1000	0	0	-5.90066	-8.94511	-4.38859
CDC-N2	C29200T-CDC-N2	CTAATCAGACAAGGAACTGA[TTACAAACATTGGCCGCAAA]TTGC(ACAATTTGCCCCtAGCGCTTCAG)CG[TTCTTCGGAATGTCGCGC]ATTGGCATGGAAGTCACAC	0	0	0.0434783	0	0	0	18	20	23	1000	1000	0	0	-5.90066	-8.94511	-4.38859
CDC-N2	C29215T-MCM-52(N2R)	CTAATCAGACAAGGAACTGA[TTACAAACATTGGCCGCAAA]TTGC(ACAATTTGCCCCCAGCGCTTCAG)CG[TTtTTCGGAATGTCGCGC]ATTGGCATGGAAGTCACAC	0.0555556	0	0	0	0	0	18	20	23	2	1000	1	0	-13.734	-8.94511	1.74185
CDC-N2	C29218T-MCM-51(N2R)	CTAATCAGACAAGGAACTGA[TTACAAACATTGGCCGCAAA]TTGC(ACAATTTGCCCCCAGCGCTTCAG)CG[TTCTTtGGAATGTCGCGC]ATTGGCATGGAAGTCACAC	0.0555556	0	0	0	0	0	18	20	23	5	1000	0	0	-13.734	-8.94511	1.74185
CDC-N2	C29226A-MCM-46(N2R)	CTAATCAGACAAGGAACTGA[TTACAAACATTGGCCGCAAA]TTGC(ACAATTTGCCCCCAGCGCTTCAG)CG[TTCTTCGGAATGTaGCGC]ATTGGCATGGAAGTCACAC	0.0555556	0	0	0	0	0	18	20	23	13	1000	0	0	-13.734	-8.94511	1.74185
CDC-N2	C29226T-MCM-45(N2R)	CTAATCAGACAAGGAACTGA[TTACAAACATTGGCCGCAAA]TTGC(ACAATTTGCCCCCAGCGCTTCAG)CG[TTCTTCGGAATGTtGCGC]ATTGGCATGGAAGTCACAC	0.0555556	0	0	0	0	0	18	20	23	13	1000	0	0	-13.734	-8.94511	1.74185
CDC-N2	C29228A-MCM-42(N2R)	CTAATCAGACAAGGAACTGA[TTACAAACATTGGCCGCAAA]TTGC(ACAATTTGCCCCCAGCGCTTCAG)CG[TTCTTCGGAATGTCGaGC]ATTGGCATGGAAGTCACAC	0.0555556	0	0	0	0	0	18	20	23	15	1000	0	0	-13.734	-8.94511	1.74185
CDC-N2	C29228T-MCM-41(N2R)	CTAATCAGACAAGGAACTGA[TTACAAACATTGGCCGCAAA]TTGC(ACAATTTGCCCCCAGCGCTTCAG)CG[TTCTTCGGAATGTCGtGC]ATTGGCATGGAAGTCACAC	0.0555556	0	0	0	0	0	18	20	23	15	1000	0	0	-13.734	-8.94511	1.74185
CDC-N2	C29230A-MCM-38(N2R)	CTAATCAGACAAGGAACTGA[TTACAAACATTGGCCGCAAA]TTGC(ACAATTTGCCCCCAGCGCTTCAG)CG[TTCTTCGGAATGTCGCGa]ATTGGCATGGAAGTCACAC	0.0555556	0	0	0	0	0	18	20	23	17	1000	0	0	-13.734	-8.94511	1.74185
CDC-N2	C29230T-MCM-37(N2R)	CTAATCAGACAAGGAACTGA[TTACAAACATTGGCCGCAAA]TTGC(ACAATTTGCCCCCAGCGCTTCAG)CG[TTCTTCGGAATGTCGCGt]ATTGGCATGGAAGTCACAC	0.0555556	0	0	0	0	0	18	20	23	17	1000	0	0	-13.734	-8.94511	1.74185
CDC-N2	G29175A-MCM-30(N2F)	CTAATCAGACAAGGAACTGA[TTACAAACATTaGCCGCAAA]TTGC(ACAATTTGCCCCCAGCGCTTCAG)CG[TTCTTCGGAATGTCGCGC]ATTGGCATGGAAGTCACAC	0.05	0	0	0	0	0	20	18	23	9	1000	0	0	-15.9951	-5.90066	1.74185
CDC-N2	G29179A-MCM-28(N2F)	CTAATCAGACAAGGAACTGA[TTACAAACATTGGCCaCAAA]TTGC(ACAATTTGCCCCCAGCGCTTCAG)CG[TTCTTCGGAATGTCGCGC]ATTGGCATGGAAGTCACAC	0.05	0	0	0	0	0	20	18	23	5	1000	1	0	-15.9951	-5.90066	1.74185
CDC-N2	G29179T-MCM-27(N2F)	CTAATCAGACAAGGAACTGA[TTACAAACATTGGCCtCAAA]TTGC(ACAATTTGCCCCCAGCGCTTCAG)CG[TTCTTCGGAATGTCGCGC]ATTGGCATGGAAGTCACAC	0.05	0	0	0	0	0	20	18	23	5	1000	1	0	-15.9951	-5.90066	1.74185
CDC-N2	G29204A-CDC-N2	CTAATCAGACAAGGAACTGA[TTACAAACATTGGCCGCAAA]TTGC(ACAATTTGCCCCCAGCaCTTCAG)CG[TTCTTCGGAATGTCGCGC]ATTGGCATGGAAGTCACAC	0	0	0.0434783	0	0	0	18	20	23	1000	1000	0	0	-5.90066	-8.94511	-4.38859
CDC-N2	G29204C-CDC-N2	CTAATCAGACAAGGAACTGA[TTACAAACATTGGCCGCAAA]TTGC(ACAATTTGCCCCCAGCcCTTCAG)CG[TTCTTCGGAATGTCGCGC]ATTGGCATGGAAGTCACAC	0	0	0.0434783	0	0	0	18	20	23	1000	1000	0	0	-5.90066	-8.94511	-4.38859
CDC-N2	G29210A-CDC-N2	CTAATCAGACAAGGAACTGA[TTACAAACATTGGCCGCAAA]TTGC(ACAATTTGCCCCCAGCGCTTCAa)CG[TTCTTCGGAATGTCGCGC]ATTGGCATGGAAGTCACAC	0	0	0.0434783	0	0	0	18	20	23	1000	1000	0	0	-5.90066	-8.94511	-4.38859
CDC-N2	G29210T-CDC-N2	CTAATCAGACAAGGAACTGA[TTACAAACATTGGCCGCAAA]TTGC(ACAATTTGCCCCCAGCGCTTCAt)CG[TTCTTCGGAATGTCGCGC]ATTGGCATGGAAGTCACAC	0	0	0.0434783	0	0	0	18	20	23	1000	1000	0	0	-5.90066	-8.94511	-4.38859
CDC-N2	G29220A-MCM-50(N2R)	CTAATCAGACAAGGAACTGA[TTACAAACATTGGCCGCAAA]TTGC(ACAATTTGCCCCCAGCGCTTCAG)CG[TTCTTCGaAATGTCGCGC]ATTGGCATGGAAGTCACAC	0.0555556	0	0	0	0	0	18	20	23	7	1000	0	0	-13.734	-8.94511	1.74185
CDC-N2	G29224A-MCM-48(N2R)	CTAATCAGACAAGGAACTGA[TTACAAACATTGGCCGCAAA]TTGC(ACAATTTGCCCCCAGCGCTTCAG)CG[TTCTTCGGAATaTCGCGC]ATTGGCATGGAAGTCACAC	0.0555556	0	0	0	0	0	18	20	23	11	1000	0	0	-13.734	-8.94511	1.74185
CDC-N2	G29224T-MCM-47(N2R)	CTAATCAGACAAGGAACTGA[TTACAAACATTGGCCGCAAA]TTGC(ACAATTTGCCCCCAGCGCTTCAG)CG[TTCTTCGGAATtTCGCGC]ATTGGCATGGAAGTCACAC	0.0555556	0	0	0	0	0	18	20	23	11	1000	0	0	-13.734	-8.94511	1.74185
CDC-N2	G29227A-MCM-44(N2R)	CTAATCAGACAAGGAACTGA[TTACAAACATTGGCCGCAAA]TTGC(ACAATTTGCCCCCAGCGCTTCAG)CG[TTCTTCGGAATGTCaCGC]ATTGGCATGGAAGTCACAC	0.0555556	0	0	0	0	0	18	20	23	14	1000	0	0	-13.734	-8.94511	1.74185
CDC-N2	G29227T-MCM-43(N2R)	CTAATCAGACAAGGAACTGA[TTACAAACATTGGCCGCAAA]TTGC(ACAATTTGCCCCCAGCGCTTCAG)CG[TTCTTCGGAATGTCtCGC]ATTGGCATGGAAGTCACAC	0.0555556	0	0	0	0	0	18	20	23	14	1000	0	0	-13.734	-8.94511	1.74185
CDC-N2	G29229A-MCM-39(N2R)	CTAATCAGACAAGGAACTGA[TTACAAACATTGGCCGCAAA]TTGC(ACAATTTGCCCCCAGCGCTTCAG)CG[TTCTTCGGAATGTCGCaC]ATTGGCATGGAAGTCACAC	0.0555556	0	0	0	0	0	18	20	23	16	1000	0	0	-13.734	-8.94511	1.74185
CDC-N2	G29229T-MCM-40(N2R)	CTAATCAGACAAGGAACTGA[TTACAAACATTGGCCGCAAA]TTGC(ACAATTTGCCCCCAGCGCTTCAG)CG[TTCTTCGGAATGTCGCtC]ATTGGCATGGAAGTCACAC	0.0555556	0	0	0	0	0	18	20	23	16	1000	0	0	-13.734	-8.94511	1.74185
CDC-N2	T29164C-MCM-36(N2F)	CTAATCAGACAAGGAACTGA[cTACAAACATTGGCCGCAAA]TTGC(ACAATTTGCCCCCAGCGCTTCAG)CG[TTCTTCGGAATGTCGCGC]ATTGGCATGGAAGTCACAC	0.05	0	0	0	0	0	20	18	23	1000	1000	0	0	-13.9451	-5.90066	1.74185
CDC-N2	T29165C-MCM-35(N2F)	CTAATCAGACAAGGAACTGA[TtACAAACATTGGCCGCAAA]TTGC(ACAATTTGCCCCCAGCGCTTCAG)CG[TTCTTCGGAATGTCGCGC]ATTGGCATGGAAGTCACAC	0.05	0	0	0	0	0	20	18	23	19	1000	0	0	-13.9451	-5.90066	1.74185
CDC-N2	T29173C-MCM-31(N2F)	CTAATCAGACAAGGAACTGA[TTACAAACAcTGGCCGCAAA]TTGC(ACAATTTGCCCCCAGCGCTTCAG)CG[TTCTTCGGAATGTCGCGC]ATTGGCATGGAAGTCACAC	0.05	0	0	0	0	0	20	18	23	11	1000	0	0	-13.9451	-5.90066	1.74185
CDC-N2	T29194A-CDC-N2	CTAATCAGACAAGGAACTGA[TTACAAACATTGGCCGCAAA]TTGC(ACAATTaGCCCCCAGCGCTTCAG)CG[TTCTTCGGAATGTCGCGC]ATTGGCATGGAAGTCACAC	0	0	0.0434783	0	0	0	18	20	23	1000	1000	0	0	-5.90066	-8.94511	-2.60598
CDC-N2	T29194C-CDC-N2	CTAATCAGACAAGGAACTGA[TTACAAACATTGGCCGCAAA]TTGC(ACAATTcGCCCCCAGCGCTTCAG)CG[TTCTTCGGAATGTCGCGC]ATTGGCATGGAAGTCACAC	0	0	0.0434783	0	0	0	18	20	23	1000	1000	0	0	-5.90066	-8.94511	-2.60598
CDC-N2	T29206A-CDC-N2	CTAATCAGACAAGGAACTGA[TTACAAACATTGGCCGCAAA]TTGC(ACAATTTGCCCCCAGCGCaTCAG)CG[TTCTTCGGAATGTCGCGC]ATTGGCATGGAAGTCACAC	0	0	0.0434783	0	0	0	18	20	23	1000	1000	0	0	-5.90066	-8.94511	-2.60598
CDC-N2	T29206C-CDC-N2	CTAATCAGACAAGGAACTGA[TTACAAACATTGGCCGCAAA]TTGC(ACAATTTGCCCCCAGCGCcTCAG)CG[TTCTTCGGAATGTCGCGC]ATTGGCATGGAAGTCACAC	0	0	0.0434783	0	0	0	18	20	23	1000	1000	0	0	-5.90066	-8.94511	-2.60598
CDC-N2	T29214G-MCM-53(N2R)	CTAATCAGACAAGGAACTGA[TTACAAACATTGGCCGCAAA]TTGC(ACAATTTGCCCCCAGCGCTTCAG)CG[TgCTTCGGAATGTCGCGC]ATTGGCATGGAAGTCACAC	0.0555556	0	0	0	0	0	18	20	23	1	1000	1	0	-11.4562	-8.94511	1.74185
CHAN S	FN4676	TTAAGTGTTATGGAGTGTCT[CCgAacAAATTAAATGATCTCTGCTTTACT]AATGTCTATGCAGATTCATTTGTAATTAGAGGTGATGAAGTCAGACAAAT(CGCTCCAGGGCAAACTGGAAAG)ATTGCTGATTATAATTATAAATTACCAGATGATTT[TACAGGCTGCGTTATAGCTTG]GAATTCTAACAATCTTGATT	0.1	0	0	0	0	0	30	21	22	25	1000	0	0	-14.4118	-4.39273	1.60944
China N	FN4223	TTCAACTCtAGGCAGCAGTA[GGGGAACTTCTCCTGCTAGA--]-GCTGGCAATGGCGGTGATGCTGCTCTTGCT(TTGCTGCTGCTTGACAGATT)GAAC[CAGCTTGAGAGCAAAATGTCTG]GTAAAGGCCAACAACAACAA	0	0	0	0.0909091	0	0	22	22	20	1	1000	2	0	-2.79511	-3.98147	-6.89511
China N	FN4754*	TTCAACTCCAGGCAGCAGTA[aacGAACTTCTCCTGCTAGAAT]GGCTGGCAATGGCGGTGATGCTGCTCTTGCT(TTGCTGCTGCTTGACAGATT)GAAC[CAGCTTGAGAGCAAAATGTCTG]GTAAAGGCCAACAACAACAA	0.136364	0	0	0	0	0	22	22	20	20	1000	0	0	-21.3451	-3.98147	-6.89511
China N	FN4820	TTCAACTCCAGGCAGCAGTA[GGGGAACTTCTCaaaCTAGAAT]GGCTGGCAATGGCGGTGATGCTGCTCTTGCT(TTGCTGCTGCTTGACAGATT)GAAC[CAGCTTGAGAGCAAAATGTCTG]GTAAAGGCCAACAACAACAA	0.136364	0	0	0	0	0	22	22	20	8	1000	0	0	-19.4815	-3.98147	-6.89511
China N	FN4831	TTCAACTCCAGGCAGCAGTA[aaaGAACTTCTCCTGCTAGAAT]GGCTGGCAATGGCGGTGATGCTGCTCTTGCT(TTGCTGCTGCTTGACAGATT)GAAC[CAGCTTGAGAGCAAAATGTCTG]GTAAAGGCCAACAACAACAA	0.136364	0	0	0	0	0	22	22	20	20	1000	0	0	-21.3451	-3.98147	-6.89511
China N	FN4837	TTCAACTCCAGGCAGCAGTA[GGGGAACTTCTCCTGCTA---T]GGCTGGCAATGGCGGTGATGCTGCTCTTGtT(TTGCTGCTGCTTGACAGATT)GAAC[CAGCTTGAGAGCAAAATGTCTG]GTAAAGGCCAACAACAACAA	0	0	0	0.136364	0	0	22	22	20	2	1000	3	0	-5.34511	-3.98147	-6.89511
China N	FN5201	TTCAACTCCAGGCAGCAGTA[aactAACTTCTCCTGCTAGAAT]GGCTGGCAATGGCGGTGATGCTGCTCTTGCT(TTGCTGCTGCTTGACAGATT)GAAC[CAGCTTGAGAGCAAAATGTCTG]GTAAAGGCCAACAACAACAA	0.181818	0	0	0	0	0	22	22	20	19	1000	0	0	-27.7542	-3.98147	-6.89511
China N	FN5212	TTCAACTCCAGGCAGCAGTA[aacGAAtTTCTCCTGCTAGAAT]GGCTGGCAATGGCGGTGATGCTGCTCTTGCT(TTGCTGCTGCTTGACAGATT)GAAC[CAGCTTGAGAGCAAAATGTCTG]GTAAAGGCCAACAACAACAA	0.181818	0	0	0	0	0	22	22	20	16	1000	0	0	-27.7542	-3.98147	-6.89511
China N	FN5213	TTCAACTCCAGGCAGCAGTA[aacGAACTTCTCCTGCTAtAAT]GGCTGGCAATGGCGGTGATGCTGCTCTTGCT(TTGCTGCTGCTTGACAGATT)GAAC[CAGCTTGAGAGCAAAATGTCTG]GTAAAGGCCAACAACAACAA	0.181818	0	0	0	0	0	22	22	20	4	1000	1	0	-27.7542	-3.98147	-6.89511
China N	FN5220	TTCAACTCCAGGCAGCAGTA[aaccAACTTCTCCTGCTAGAAT]GGCTGGCAATGGCGGTGATGCTGCTCTTGCT(TTGCTGCTGCTTGACAGATT)GAAC[CAGCTTGAGAGCAAAATGTCTG]GTAAAGGCCAACAACAACAA	0.181818	0	0	0	0	0	22	22	20	19	1000	0	0	-27.7542	-3.98147	-6.89511
China N	FN5231	TTCAACTCCAGGCAGCAGTA[aacGAACTcCTCCTGCTAGAAT]GGCTGGCAATGGCGGTGATGCTGCTCTTGCT(TTGCTGCTGCTTGACAGATT)GAAC[CAGCTTGAGAGCAAAATGTCTG]GTAAAGGCCAACAACAACAA	0.181818	0	0	0	0	0	22	22	20	14	1000	0	0	-25.8906	-3.98147	-6.89511
China N	FN5240	TTCAACTCCAGGCAGCAGTA[aacGAACTTtTCCTGCTAGAAT]GGCTGGCAATGGCGGTGATGCTGCTCTTGCT(TTGCTGCTGCTTGACAGATT)GAAC[CAGCTTGAGAGCAAAATGTCTG]GTAAAGGCCAACAACAACAA	0.181818	0	0	0	0	0	22	22	20	13	1000	0	0	-27.7542	-3.98147	-6.89511
China N	FN5241	TTCAACTCCAGGCAGCAGTA[aacGAACTTCTCCTGCTAaAAT]GGCTGGCAATGGCGGTGATGCTGCTCTTGCT(TTGCTGCTGCTTGACAGATT)GAAC[CAGCTTGAGAGCAAAATGTCTG]GTAAAGGCCAACAACAACAA	0.181818	0	0	0	0	0	22	22	20	4	1000	1	0	-27.7542	-3.98147	-6.89511
China N	FN5245	TTCAACTCCAGGCAGCAGTA[aacGAACTTCTCCTGCTAGAAc]GGCTGGCAATGGCGGTGATGCTGCTCTTGCT(TTGCTGCTGCTTGACAGATT)GAAC[CAGCTTGAGAGCAAAATGTCTG]GTAAAGGCCAACAACAACAA	0.181818	0	0	0	0	0	22	22	20	1	1000	1	0	-25.8906	-3.98147	-6.89511
China N	FN5246	TTCAACTCCAGGCAGCAGTA[aacGAACTTCTCCTtCTAGAAT]GGCTGGCAATGGCGGTGATGCTGCTCTTGCT(TTGCTGCTGCTTGACAGATT)GAAC[CAGCTTGAGAGCAAAATGTCTG]GTAAAGGCCAACAACAACAA	0.181818	0	0	0	0	0	22	22	20	8	1000	0	0	-27.7542	-3.98147	-6.89511
China N	FN5247	TTCAACTCCAGGCAGCAGTA[aacGAACTTCTCCaGCTAGAAT]GGCTGGCAATGGCGGTGATGCTGCTCTTGCT(TTGCTGCTGCTTGACAGATT)GAAC[CAGCTTGAGAGCAAAATGTCTG]GTAAAGGCCAACAACAACAA	0.181818	0	0	0	0	0	22	22	20	9	1000	0	0	-25.8906	-3.98147	-6.89511
China N	FN5256	TTCAACTCCAGGCAGCtcTA[aacGAAtTTCTCCTGCTAGAAT]GGCTGGCAATGGCGGTGATGCTGCTCTTGCT(TTGCTGCTGCTTGACAGATT)GAAC[CAGCTTGAGAGCAAAATGTCTG]GTAAAGGCCAACAACAACAA	0.181818	0	0	0	0	0	22	22	20	16	1000	0	0	-27.7542	-3.98147	-6.89511
China N	FN5264	TTCAACTCCAGGCAGCtcTA[aacGAACTTCTCCTGCTAaAAT]GGCTGGCAATGGCGGTGATGCTGCTCTTGCT(TTGCTGCTGCTTGACAGATT)GAAC[CAGCTTGAGAGCAAAATGTCTG]GTAAAGGCCAACAACAACAA	0.181818	0	0	0	0	0	22	22	20	4	1000	1	0	-27.7542	-3.98147	-6.89511
China N	FN5278	TTCAACTCCAGGCAGCAGTA[aacGAAaTTCTCCTGCTAGAAT]GGCTGGCAATGGCGGTGATGCTGCTCTTGCT(TTGCTGCTGCTTGACAGATT)GAAC[CAGCTTGAGAGCAAAATGTCTG]GTAAAGGCCAACAACAACAA	0.181818	0	0	0	0	0	22	22	20	16	1000	0	0	-27.7542	-3.98147	-6.89511
China N	FN5279	TTCAACTCCAGGCAGCAGTA[aacGAACTTCTCtTGCTAGAAT]GGCTGGCAATGGCGGTGATGCTGCTCTTGCT(TTGCTGCTGCTTGACAGATT)GAAC[CAGCTTGAGAGCAAAATGTCTG]GTAAAGGCCAACAACAACAA	0.181818	0	0	0	0	0	22	22	20	10	1000	0	0	-27.7542	-3.98147	-6.89511
China N	FN5280	TTCAACTCCAGGCAGCAGTA[aacGAgCTTCTCCTGCTAGAAT]GGCTGGCAATaGCGGTGATGCTGCTCTTGCT(TTGCTGCTGCTTGACAGATT)GAAC[CAGCTTGAGAGCAAAATGTCTG]GTAAAGGCCAACAACAACAA	0.181818	0	0	0	0	0	22	22	20	17	1000	0	0	-25.8906	-3.98147	-6.89511
China N	FN5289	TTCAACTCCAGGCAGCAGTA[aacGAACTTCTCCTGtTAGAAT]GGCTGGCAATGGCGGTGATGCTGCTCTTGCT(TTGCTGCTGCTTGACAGATT)GAAC[CAGCTTGAGAGCAAAATGTCTG]GTAAAGGCCAACAACAACAA	0.181818	0	0	0	0	0	22	22	20	7	1000	0	0	-27.7542	-3.98147	-6.89511
China N	FN5290	TTCAACTCCAGGCAGCAGTA[aacGAACTTCTCCTGCTAcAAT]GGCTGGCAATGGCGGTGATGCTGCTCTTGCT(TTGCTGCTGCTTGACAGATT)GAAC[CAGCTTGAGAGCAAAATGTCTG]GTAAAGGCCAACAACAACAA	0.181818	0	0	0	0	0	22	22	20	4	1000	1	0	-27.7542	-3.98147	-6.89511
China N	FN5293	TTCAACTCCAGGCAGCAGTA[aacGAACTTCTtCTGCTAGAAT]GGCTGGCAATGGCGGTGATGCTGCTCTTGCT(TTGCTGCTGCTTGACAGATT)GAAC[CAGCTTGAGAGCAAAATGTCTG]GTAAAGGCCAACAACAACAA	0.181818	0	0	0	0	0	22	22	20	11	1000	0	0	-27.7542	-3.98147	-6.89511
China N	FN5301	TTCAACTCCAGGCAGCAGTA[aacGAACTTCgCCTGCTAGAAT]GGCTGGCAATGGCGGTGATGCTGCTCTTGCT(TTGCTGCTGCTTGACAGATT)GAAC[CAGCTTGAGAGCAAAATGTCTG]GTAAAGGCCAACAACAACAA	0.181818	0	0	0	0	0	22	22	20	12	1000	0	0	-25.8906	-3.98147	-6.89511
China N	FN5308	TTCAACTCCAGGCAGCtcTA[aacGAACTTCTCCTGCTAGgAT]GGCTGGCAATGGCGGTGATGCTGCTCTTGCT(TTGCTGCTGCTTGACAGATT)GAAC[CAGCTTGAGAGCAAAATGTCTG]GTAAAGGCCAACAACAACAA	0.181818	0	0	0	0	0	22	22	20	3	1000	1	0	-25.8906	-3.98147	-6.89511
China N	FN5309	TTCAACTCCAGGCAGCtcTA[aacGAACTTCTCCTtCTAGAAT]GGCTGGCAATGGCGGTGATGCTGCTCTTGCT(TTGCTGCTGCTTGACAGATT)GAAC[CAGCTTGAGAGCAAAATGTCTG]GTAAAGGCCAACAACAACAA	0.181818	0	0	0	0	0	22	22	20	8	1000	0	0	-27.7542	-3.98147	-6.89511
China N	FN5310	TTCAACTCCAGGCAGCtcTA[aacGAACTTCTCCTGtTAGAAT]GGCTGGCAATGGCGGTGATGCTGCTCTTGCT(TTGCTGCTGCTTGACAGATT)GAAC[CAGCTTGAGAGCAAAATGTCTG]GTAAAGGCCAACAACAACAA	0.181818	0	0	0	0	0	22	22	20	7	1000	0	0	-27.7542	-3.98147	-6.89511
China N	FN5329	TTCAACTCCAGGCAGCAGTA[aacGAACTTCTCCTGCTAGgAT]GGCTGGCAATGGCGGTGATGCTGCTCTTGCT(TTGCTGCTGCTTGACAGATT)GAAC[CAGCTTGAGAGCAAAATGTCTG]GTAAAGGCCAACAACAACAA	0.181818	0	0	0	0	0	22	22	20	3	1000	1	0	-25.8906	-3.98147	-6.89511
China N	FN5330	TTCAACTCCAGGCAGCAGTA[aacGAACTTCcCCTGCTAGAAT]GGCTGGCAATGGCGGTGATGCTGCTCTTGCT(TTGCTGCTGCTTGACAGATT)GAAC[CAGCTTGAGAGCAAAATGTCTG]GTAAAGGCCAACAACAACAA	0.181818	0	0	0	0	0	22	22	20	12	1000	0	0	-25.8906	-3.98147	-6.89511
China N	FN5331	TTCAACTCCAGGCAGCAGTA[aacGAACTgCTCCTGCTAGAAT]GGCTGGCAATGGCGGTGATGCTGCTCTTGCT(TTGCTGCTGCTTGACAGATT)GAAC[CAGCTTGAGAGCAAAATGTCTG]GTAAAGGCCAACAACAACAA	0.181818	0	0	0	0	0	22	22	20	14	1000	0	0	-25.8906	-3.98147	-6.89511
China N	FN5336	TTCAACTCCAGGCAGCAGTA[aacGAACTTCTCCcGCTAGAAT]GGCTGGCAATGGCGGTGATGCTGCTCTTGCT(TTGCTGCTGCTTGACAGATT)GAAC[CAGCTTGAGAGCAAAATGTCTG]GTAAAGGCCAACAACAACAA	0.181818	0	0	0	0	0	22	22	20	9	1000	0	0	-25.8906	-3.98147	-6.89511
China N	FN5337	TTCAACTCCAGGCAGCAGTA[aacGAACTTCTCCTGCcAGAAT]GGCTGGCAATGGCGGTGATGCTGCTCTTGCT(TTGCTGCTGCTTGACAGATT)GAAC[CAGCTTGAGAGCAAAATGTCTG]GTAAAGGCCAACAACAACAA	0.181818	0	0	0	0	0	22	22	20	6	1000	0	0	-25.8906	-3.98147	-6.89511
China N	FN5346	TTCAACTCCAGGCAGCAGTA[aacGAACcTCTCCTGCTAGAAT]GGCTGGCAATGGCGGTGATGCTGCTCTTGCT(TTGCTGCTGCTTGACAGATT)GAAC[CAGCTTGAGAGCAAAATGTCTG]GTAAAGGCCAACAACAACAA	0.181818	0	0	0	0	0	22	22	20	15	1000	0	0	-25.8906	-3.98147	-6.89511
China N	FN5480	TTCAACTCCAGGCAGCAGTA[aactAACTTCTCCTGCcAGAAT]GGCTGGCAATGGCGGTGATGCTGCTCTTGCT(TTGCTGCTGCTTGACAGATT)GAAC[CAGCTTGAGAGCAAAATGTCTG]GTAAAGGCCAACAACAACAA	0.227273	0	0	0	0	0	22	22	20	6	1000	0	0	-32.2997	-3.98147	-6.89511
China N	FN5490	TTCAACTCCAGGCAGCAGTA[aacGAACTTCTCCTGCTAGtAT]GGCTGGCAATGGCGGTGATGCTGCTCTTGCT(TTGCTGCTGCTTGACAGATT)GAAC[CAGCTTGAGAGCAAAATGTtTG]GTAAAGGCCAACAACAACAA	0.181818	0.0454545	0	0	0	0	22	22	20	3	19	1	0	-25.8906	-10.3906	-6.89511
China N	FN5495	TTCAACTCCAGGCAGCAGTA[aacGAACTctTCCTGCTAGAAT]GGCTGGCAATGGCGGTGATGCTGCTCTTGCT(TTGCTGCTGCTTGACAGATT)GAAC[CAGCTTGAGAGCAAAATGTCTG]GTAAAGGCCAACAACAACAA	0.227273	0	0	0	0	0	22	22	20	13	1000	0	0	-32.2997	-3.98147	-6.89511
China N	FN5505	TTCAACTCCAGGCAGCAGTA[aacGAACTTCTCCTGCTAGAgT]GGCTGGCAATGGCGGTGATGCTGCTCTTGCT(TTGCTGCTGCTTGACAGATT)GAAC[CAGCTTGAGAGCAAAATGTtTG]GTAAAGGCCAACAACAACAA	0.181818	0.0454545	0	0	0	0	22	22	20	2	19	1	0	-25.8906	-10.3906	-6.89511
China N	FN5512	TTCAACTCCAGGCAGCAGTA[aacGAACTTCTCCTaCTAGAAT]GGCTGGCAATGGCGGTGATGCTGCTCTTGCT(TTGCTGCTGCTTGACAGATT)GAAC[CAGCTTGAGAGCAAAATGTtTG]GTAAAGGCCAACAACAACAA	0.181818	0.0454545	0	0	0	0	22	22	20	8	19	0	0	-27.7542	-10.3906	-6.89511
China N	FN5529	TTCAACTCCAGGtAGCAGTA[aacGAACTTCTCCTGCTAtAAT]GGCTGGCAATGGCGGTGATGCTGCTCTTGCT(TTGCTGCTGCTTGACAGATT)GAAC[CAGCTTGAGAGCAAAATGTtTG]GTAAAGGCCAACAACAACAA	0.181818	0.0454545	0	0	0	0	22	22	20	4	19	1	0	-27.7542	-10.3906	-6.89511
China N	FN5533	TTCAACTCCAGGCAGCAGTA[aacGAACTTCTCCTGCTAGAtT]GGCTGGCAATGGCGGTGATGCTGCTCTTGCT(TTGCTGCTGCTTGACAGATT)GAAC[CAGCTTGAGAGCAAAATGTtTG]GTAAAGGCCAACAACAACAA	0.181818	0.0454545	0	0	0	0	22	22	20	2	19	1	0	-25.8906	-10.3906	-6.89511
China N	FN5536	TTCAACTCCAtGCAGCAGTA[aacGAACTTCcCCTGCTAGAAT]GGCTGGCAATGGCGGTGATGCTGCTCTTGCT(TTGCTGCTGCTTGACAGATT)GAAC[CAGCTTGAGAGCAAAATGTtTG]GTAAAGGCCAACAACAACAA	0.181818	0.0454545	0	0	0	0	22	22	20	12	19	0	0	-25.8906	-10.3906	-6.89511
China N	FN5540	TTCAACTCCAGGCAGCAGTA[aacGAACTTCTCCTGgTAGAAT]GGCTGGCAATGGCGGTGATGCTGCTCTTGCT(TTGCTGCTGCTTGACAGATT)GAAC[CAGCTTGAGAGCAAAATGTtTG]GTAAAGGCCAACAACAACAA	0.181818	0.0454545	0	0	0	0	22	22	20	7	19	0	0	-27.7542	-10.3906	-6.89511
China N	FN5544	TTCAACTCCAGGCAGCAGTA[aacGAACTTCTCCTGaTAGAAT]GGCTGGCAATGGCGGTGATGCTGCTCTTGCT(TTGCTGCTGCTTGACAGATT)GAAC[CAGCTTGAGAGCAAAATGTtTG]GTAAAGGCCAACAACAACAA	0.181818	0.0454545	0	0	0	0	22	22	20	7	19	0	0	-27.7542	-10.3906	-6.89511
China N	FN5547	TTCAACTCCAGGCAGCAGTA[----AACTTCTCCTGCTAGAAT]GGCTGGCAATGGCGGTGATGCTGCTCTTGCT(TTGCTGCTGCTTGACAGATT)GAAC[CAGCTTGAGAGCAAAATGTtTG]GTAAAGGCCAACAACAACAA	0	0.0454545	0	0.181818	0	0	22	22	20	19	19	0	0	-12.734	-10.3906	-6.89511
China N	FN5770	TTCAACTCCAGGCAGCAGTA[aacGAACTTCTCCTGCTAG---]------CAATGGCGGTGATGCTGCTCTTGCT(TTGCTGCTGCTTGACAGATT)GAAC[CAGCTTGAGAGCAAAATGTCTG]GTAAAGGCCAACAACAACAA	0.136364	0	0	0.136364	0	0	22	22	20	1	1000	3	0	-25.4504	-3.98147	-6.89511
China N	FN5771	TTCAACTCCAGGCAGCAGTA[aaccAACTTCTCCTGtTAGAAT]GGCTGGCAATGGCGGTGATGCTGCTCTTGCT(TTGCTGCTGCTTGACAGATT)GAAC[CAGCTTGAGAGCAAAATGTtTG]GTAAAGGCCAACAACAACAA	0.227273	0.0454545	0	0	0	0	22	22	20	7	19	0	0	-34.1633	-10.3906	-6.89511
China N	FN5772	TTCAACTCCAGGCAGCAGTA[aaccAAtTTCTCCTGCTAGAAT]GGCTGGCAATGGCGGTGATGCTGCTCTTGCT(TTGCTGCTGCTTGACAGATT)GAAC[CAGCTTGAGAGCAAAATGTtTG]GTAAAGGCCAACAACAACAA	0.227273	0.0454545	0	0	0	0	22	22	20	16	19	0	0	-34.1633	-10.3906	-6.89511
China N	FN5776	TTCAACTCCAGGCAGCAGTA[aaccAACTTCTCCTGCTAGgAT]GGCTGGCAATGGCGGTGATGCTGCTCTTGCT(TTGCTGCTGCTTGACAGATT)GAAC[CAGCTTGAGAGCAAAATGTtTG]GTAAAGGCCAACAACAACAA	0.227273	0.0454545	0	0	0	0	22	22	20	3	19	1	0	-32.2997	-10.3906	-6.89511
China N	FN5780	TTCAACTCCAGGCAGCAGTA[aacGAACTTCTCCTG---GAAT]GGCTGGCAATGGCGGTGATGCTGCTCTTGCT(TTGCTGCTGCTTGACAGATT)GAAC[CAGCTTGAGAGCAAAATGTCTG]GTAAAGGCCAACAACAACAA	0.136364	0	0	0.136364	0	0	22	22	20	5	1000	1	0	-27.6083	-3.98147	-6.89511
China N	FN5781	TTCAACTCCAGGCAGCAGTA[aacGAACTTCTCCTGCTAGAAT]GGCTGGCAATGGCGGTGATGCTGCTCTTGCT(TTGCTGCTGCTTGACAGATT)GAAC[CAGCTTGAGAGCAAAAT---TG]GTAAAGGCCAACAACAACAA	0.136364	0	0	0	0.136364	0	22	22	20	20	17	0	0	-21.3451	-9.6609	-6.89511
China N	FN5872	TTCAACTCCAGGCAGCAGTA[aacGAACTTCTCCTGCTAGAAT]GGCTGGCAATGGCGGTGATGCTGCTCTTGCT(TTGCTGCTGCTTGACAGATT)GAAC[CAGCTTGAGAGCAAAATG---G]GTAAAGGCCAACAACAACAA	0.136364	0	0	0	0.136364	0	22	22	20	20	18	0	0	-21.3451	-7.503	-6.89511
China N	FN5990	TTCAACTCCAGGCAGCAGTA[aaccAACTTCTCCTG---GAAT]GGCTGGCAATGGCGGTGATGCTGCTCTTGCT(TTGCTGCTGCTTGACAGATT)GAAC[CAGCTTGAGAGCAAAATGTtTG]GTAAAGGCCAACAACAACAA	0.181818	0.0454545	0	0.136364	0	0	22	22	20	5	19	1	0	-35.0293	-10.3906	-6.89511
China N	FN5993	TTCAACTCCAGGCAGCAGTA[aacGAACTTCTCCTGCT-----]----GGCAATGGCGGTGATGCTGCTCTTGCT(TTGCTGCTGCTTGACAGATT)GAAC[CAGCTTGAGAGCAAAATGTtTG]GTAAAGGCCAACAACAACAA	0.136364	0.0454545	0	0.227273	0	0	22	22	20	1	19	5	0	-31.4039	-10.3906	-6.89511
China N	FN6003	TTCAACTCCAGGCAGCAGTA[aacGAACTTCT------AGAAT]GGCTGGCAATGGCGGTGATGCTGCTCTTGCT(TTGCTGCTGCTTGACAGATT)GAAC[CAGCTTGAGAGCAAAATGTtTG]GTAAAGGCCAACAACAACAA	0.136364	0.0454545	0	0.272727	0	0	22	22	20	6	19	0	0	-41.3451	-10.3906	-6.89511
China N	FN6004	TTCAACTCCAGGCAGCAGT-[-----------CCTGCTAGAAT]GGCTGGCAATGGCGGTGATGCTGCTCTTGCT(TTGCTGCTGCTTGACAGATT)GAAC[CAGCTTGAGAGCAAAATGTtTG]GTAAAGGCCAACAACAACAA	0	0.0454545	0	0.5	0	0	22	22	20	12	19	0	0	-31.2542	-10.3906	-6.89511
France_IP2	FN5140	TGCTGTCAAATTACAGAATA[ATGAGCTTAGTCCTGTTG]CACTACGAC(AGATGTCTTGTGCTGCCGGTA)CTACACAAACTGCTTGCACTGATGACAATGCGTTAGCTTACT[AC---ACAACAAAGGGAG]GTAGGTTTGTACTTGCACTG	0	0	0	0.166667	0	0	18	18	21	2	1000	3	0	-16.2118	-10.4562	-2.44035
HKU ORF1b	FN4753	TTATGATTGATGTTCAACAA[TGGGGTTTTACAGGTAACCT]ACAAAGCAACCATGATCTGTATTGTCAAGTCCATGGTAATGCACATGTAGC(TAGTTGTGATGCAATCATGACTAG)GTGTCTAGCTGTCCAC[GAGTGCTTT---AAGCGTGTT]GACTGGACTATTGAATATCC	0	0	0.0416667	0.142857	0	0	21	20	24	9	1000	0	0	-10.4562	-6.89511	-9.13677
Japan_N	FN5357	GTCCAGAACAAACCCAAGGA[AA-TTTTGGGGACCAGGAAC]TAATCAGACAAGGAACTGATTACAAACATTGGCCGCAAATTGCACAATTTGCCCCCAGCGCTTCAGCGTTCTTCGGA(ATGTCGCGCATTGGCATGGA)AGTCACACCTTCGGGAACGTG[GTTGACCTAtAtAGgTGCCA]TCAAATTGGATGACAAAGAT	0	0.15	0	0.05	0	0	20	20	20	18	9	0	0	-7.503	-23.9451	-2.79511
Japan_N	FN5358	GTCCAGAACAAACCCAAGGA[AA-TTTTGGGGACCAGGAAC]TAATCAGACAAGGAACTGATTACAAACATTGGCCGCAAATTGCACAATTTGCCCCCAGCGCTTCAGCGTTCTTCGGA(ATGTCGCGCATTGGCATGGA)AGTCACACCTTCGGGAACGTG[GTTaACCTACACAGgTGCCg]TCAAATTGGATGACAAAGAT	0	0.15	0	0.05	0	0	20	20	20	18	3	0	1	-7.503	-21.8951	-2.79511
NCOV-N-GENE	FN4836	CCTTGAATACACCAAAAGAT[CACATTGGCACCCGCAATC]CTGCTAACAATGCTGCAATCGTGCTACA(ACTTCCTCAAGGAA---CATTGCCA)AAAGGCTTCTACGCAGAAGGGAGCAGAGGCGGCAGT[CAAGCCTCTTCTCGTTCCTC]ATCACGTAGTCGCAACAGTT	0	0	0	0	0	0.12	20	19	25	1000	1000	0	0	-2.79511	-3.18721	-3.98147
Noblis.40	FN4752	TGTATACAGCTTGCTCTCAT[GCCGCTGTgtATaCACTATG]TGAGAAGGCATTAAAATATTTGCCTATAGATAAATGTAGTAGAATTATACCTGC(ACGTGCTCGTGTAGAGTGTTTTGAT)AAATTCAAAGTGAATTCAACATTAGAACAGTATGTCTTTTGTACTGTAA[ATGCATTGCCTGAGACGACA]GCAGATATAGTTGTCTTTGA	0.15	0	0	0	0	0	20	20	25	8	1000	0	0	-21.8951	-4.84511	-1.30511
Yale 69/70 del	BA.1 Twist RNA 1	AGTTTTACAT[TCAACTCAGGACTTGTTCTTACCT]TTCTTTTCCAATGTTACTTGG(TTCCATGCTAT------CTCTGGGA)CCAATGGTACTAAGAG[GTTTGATAACCCTGTCCTACCA]TTTAATGATGGTGTTTATTTTG	0	0	0	0	0	0.24	22	24	25	1000	1000	0	0	-3.98147	-3.26177	-7.503
Yale 69/70 del	BA 1.1 gblock	AGTTTTACAT[TCAACTCAGGACTTGTTCTTACCT]TTCTTTTCCAATGTTACTTGG(TTCCATGtTAT------CTCTGGGA)CCAATGGTACTAAGAG[GTTTGATAACCCTGTCCTACCA]TTTAATGATGGTGTTTATTTTG	0	0	0.04	0	0	0.24	22	24	25	1000	1000	0	0	-3.98147	-3.26177	-14.9241
Yale 69/70 del	BA.1 Twist RNA 2	AGTTTTACAT[TCAACTCAGGACTTGTTCTTACCT]TTCTTTTCCAATGTTACTTGG(TTCCATGtTAT------CTCTGGGA)CCAATGGTACTAAGAG[GTTTGATAACCCTGTCCTACCA]TTTAATGATGGTGTTTATTTTG	0	0	0.04	0	0	0.24	22	24	25	1000	1000	0	0	-3.98147	-3.26177	-14.9241
Yale 69/70 del	BA.5 gblock	AGTTTTACAT[TCAACTCAGGACTTGTTCTTACCT]TTCTTTTCCAATGTTACTTGG(TTCCATGCTAT------CTCTGGGA)CCAATGGTACTAAGAG[GTTTGATAACCCTGTCCTACCA]TTTAATGATGGTGTTTATTTTG	0	0	0	0	0	0.24	22	24	25	1000	1000	0	0	-3.98147	-3.26177	-7.503
Young-ORF1ab	FN4739	CTGTTGTAGATTCTTATTAT[TCATTGTTAATGCCTATATTAACC]TTGACCAGGGCTTT(AACTGCAGAGTCACATGTTGACA)CTGA[CTgcAtAAAGCCTTACATTAAGTG]GGATTTGTTAAAATATGACT	0.125	0	0	0	0	0	24	24	23	2	1000	2	0	-20.8868	-8.38677	-3.60598
Young-S	FN4736	AATGTTACTTGGTTCCATGC[TA---ATGTCTCTGGGACCA]ATGGTA(CTAAGAGGTTTGATAACCCTGTCCTACC)ATTTAATGATGGTGTTTATTTTGCTTCCACTGAGAA[GTCTAACATAATAAGAGGCTGGAT]TTTTGGTACTACTTTAGATT	0	0	0	0.15	0	0	20	24	28	16	1000	0	0	-11.3451	-4.97011	2.26204
Young-S	FN4737	AATGTTACTTGGTTCCATGC[TAT---TGTCTCTGGGACCA]ATGGTA(CTAAGAGGTTTGATAACCCTGTCCTACC)ATTTAATGATGGTGTTTATTTTGCTTCCACTGAGAA[GTCTAACATAATAAGAGGCTGGAT]TTTTGGTACTACTTTAGATT	0	0	0	0.15	0	0	20	24	28	15	1000	0	0	-11.3451	-4.97011	2.26204
Young-S	FN4738	AATGTTACTTGGTTCCATGC[TATAC---TCTCTGGGACCA]ATGGTA(CTAAGAGGTTTGATAACCCTGTCCTACC)ATTTAATGATGGTGTTTATTTTGCTTCCACTGAGAA[GTCTAACATAATAAGAGGCTGGAT]TTTTGGTACTACTTTAGATT	0	0	0	0.15	0	0	20	24	28	13	1000	0	0	-11.3451	-4.97011	2.26204
Young-S	FN5192	AATGTTACTTGGTTCCATGC[TATctcTaTCTCTGGGACCA]ATGGTA(CTAAGAGGTTTGATAACCCTGTCCTACC)ATTTAATGATGGTGTTTATTTTGCTTCCACTGAGAA[GTCTAACATAATAAGAGGCTGGAT]TTTTGGTACTACTTTAGATT	0.2	0	0	0	0	0	20	24	28	13	1000	0	0	-30.9951	-4.97011	2.26204
Young-S	FN5420	AATGTTACTTGGTTCCATGC[TAT-----TCTCTGGGACCA]ATGGTA(CTAAGAGGTTTGATAACCCTGTCCTACC)ATTTAATGATGGTGTTTATTTTGCTTCCACTGAGAA[GTCTAACATAATAAGAGGCTGGAT]TTTTGGTACTACTTTAGATT	0	0	0	0.25	0	0	20	24	28	13	1000	0	0	-16.2118	-4.97011	2.26204
Young-S	FN5685	AATGTTACTTGGTTCCATGC[TA------TCTCTGGGACCA]ATGGTA(CTAAGAGGTTTGATAACCCTGTCCTACC)ATTTAATGATGGTGTTTATTTTGCTTCCACTGAGAA[GTCTAACATAATAAGAGGCTGGAT]TTTTGGTACTACTTTAGATT	0	0	0	0.3	0	0	20	24	28	13	1000	0	0	-17.7023	-4.97011	2.26204
Young-S	FN5689	AATGTTACTTGGTTCCATGC[TATA------TCTGGGACCA]ATGGTA(CTAAGAGGTTTGATAACCCTGTCCTACC)ATTTAATGATGGTGTTTATTTTGCTTCCACTGAGAA[GTCTAACATAATAAGAGGCTGGAT]TTTTGGTACTACTTTAGATT	0	0	0	0.3	0	0	20	24	28	11	1000	0	0	-20.6308	-4.97011	2.26204
Young-S	FN5710	AATGTTACTTGGTTCCATGC[T------GTCTCTGGGACCA]ATGGTA(CTAAGAGGTTTGATAACCCTGTCCTACC)ATTTAATGATGGTGTTTATTTTGCTTCCACTGAGAA[GTCTAACATAATAAGAGGCTGGAT]TTTTGGTACTACTTTAGATT	0	0	0	0.3	0	0	20	24	28	14	1000	0	0	-14.7737	-4.97011	2.26204
Young-S	FN5760	AATGTTACTTGGTTCCATGC[TATACATGTCTCTGGGACCA]ATGGTA(CTAAGAGGTTcaATtACCC---CCTACC)ATTTAATGATGGTGTTTATTTTGCTTCCACTGAGAA[GTCTAACATAATAAGAGGCTGGAT]TTTTGGTACTACTTTAGATT	0	0	0.107143	0	0	0.107143	24	20	28	1000	1000	0	0	-4.97011	-6.89511	-13.3051
Young-S	FN5974	AATGTTACTTGGTTCCATG-[--------TCTCTGGGACCA]ATGGTA(CTAAGAGGTTTGATAACCCTGTCCTACC)ATTTAATGATGGTGTTTATTTTGCTTCCACTGAGAA[GTCTAACATAATAAGAGGCTGGAT]TTTTGGTACTACTTTAGATT	0	0	0	0.4	0	0	20	24	28	13	1000	0	0	-21.4284	-4.97011	2.26204
Japan_N2	JP N2-A29222T	GGTCCAGAACAAACCCAAGG[AAATTTTGGGGACCAGGAAC]TAATCAGACAAGGAACTGATTACAAACATTGGCCGCAAATTGCACAATTTGCCCCCAGCGCTTCAGCGTTCTTCGGA(tTGTCGCGCATTGGCATGGA)AGTCACACCTTCGGGAACGTG[GTTGACCTACACAGGTGCCA]TCAAATTGGATGACAAAGA	0	0	0.05	0	0	0	20	20	20	1000	1000	0	0	-2.79511	-6.89511	-7.79511
Japan_N2	JP N2-A29222G	GGTCCAGAACAAACCCAAGG[AAATTTTGGGGACCAGGAAC]TAATCAGACAAGGAACTGATTACAAACATTGGCCGCAAATTGCACAATTTGCCCCCAGCGCTTCAGCGTTCTTCGGA(gTGTCGCGCATTGGCATGGA)AGTCACACCTTCGGGAACGTG[GTTGACCTACACAGGTGCCA]TCAAATTGGATGACAAAGA	0	0	0.05	0	0	0	20	20	20	1000	1000	0	0	-2.79511	-6.89511	-7.79511
Japan_N2	JP-N2-T29225A	GGTCCAGAACAAACCCAAGG[AAATTTTGGGGACCAGGAAC]TAATCAGACAAGGAACTGATTACAAACATTGGCCGCAAATTGCACAATTTGCCCCCAGCGCTTCAGCGTTCTTCGGA(ATGaCGCGCATTGGCATGGA)AGTCACACCTTCGGGAACGTG[GTTGACCTACACAGGTGCCA]TCAAATTGGATGACAAAGA	0	0	0.05	0	0	0	20	20	20	1000	1000	0	0	-2.79511	-6.89511	-7.79511
Japan_N2	JP N2-T29225G	GGTCCAGAACAAACCCAAGG[AAATTTTGGGGACCAGGAAC]TAATCAGACAAGGAACTGATTACAAACATTGGCCGCAAATTGCACAATTTGCCCCCAGCGCTTCAGCGTTCTTCGGA(ATGgCGCGCATTGGCATGGA)AGTCACACCTTCGGGAACGTG[GTTGACCTACACAGGTGCCA]TCAAATTGGATGACAAAGA	0	0	0.05	0	0	0	20	20	20	1000	1000	0	0	-2.79511	-6.89511	-7.79511
Japan_N2	JP N2_C29228T	GGTCCAGAACAAACCCAAGG[AAATTTTGGGGACCAGGAAC]TAATCAGACAAGGAACTGATTACAAACATTGGCCGCAAATTGCACAATTTGCCCCCAGCGCTTCAGCGTTCTTCGGA(ATGTCGtGCATTGGCATGGA)AGTCACACCTTCGGGAACGTG[GTTGACCTACACAGGTGCCA]TCAAATTGGATGACAAAGA	0	0	0.05	0	0	0	20	20	20	1000	1000	0	0	-2.79511	-6.89511	-9.84511
Japan_N2	JP N2-C29228G	GGTCCAGAACAAACCCAAGG[AAATTTTGGGGACCAGGAAC]TAATCAGACAAGGAACTGATTACAAACATTGGCCGCAAATTGCACAATTTGCCCCCAGCGCTTCAGCGTTCTTCGGA(ATGTCGgGCATTGGCATGGA)AGTCACACCTTCGGGAACGTG[GTTGACCTACACAGGTGCCA]TCAAATTGGATGACAAAGA	0	0	0.05	0	0	0	20	20	20	1000	1000	0	0	-2.79511	-6.89511	-9.84511
Japan_N2	JP N2-A29231G	GGTCCAGAACAAACCCAAGG[AAATTTTGGGGACCAGGAAC]TAATCAGACAAGGAACTGATTACAAACATTGGCCGCAAATTGCACAATTTGCCCCCAGCGCTTCAGCGTTCTTCGGA(ATGTCGCGCgTTGGCATGGA)AGTCACACCTTCGGGAACGTG[GTTGACCTACACAGGTGCCA]TCAAATTGGATGACAAAGA	0	0	0.05	0	0	0	20	20	20	1000	1000	0	0	-2.79511	-6.89511	-7.79511
Japan_N2	JP N2-A29231T	GGTCCAGAACAAACCCAAGG[AAATTTTGGGGACCAGGAAC]TAATCAGACAAGGAACTGATTACAAACATTGGCCGCAAATTGCACAATTTGCCCCCAGCGCTTCAGCGTTCTTCGGA(ATGTCGCGCtTTGGCATGGA)AGTCACACCTTCGGGAACGTG[GTTGACCTACACAGGTGCCA]TCAAATTGGATGACAAAGA	0	0	0.05	0	0	0	20	20	20	1000	1000	0	0	-2.79511	-6.89511	-7.79511
Japan_N2	JP N2-A29237G	GGTCCAGAACAAACCCAAGG[AAATTTTGGGGACCAGGAAC]TAATCAGACAAGGAACTGATTACAAACATTGGCCGCAAATTGCACAATTTGCCCCCAGCGCTTCAGCGTTCTTCGGA(ATGTCGCGCATTGGCgTGGA)AGTCACACCTTCGGGAACGTG[GTTGACCTACACAGGTGCCA]TCAAATTGGATGACAAAGA	0	0	0.05	0	0	0	20	20	20	1000	1000	0	0	-2.79511	-6.89511	-7.79511
Japan_N2	JP N2-A29237T	GGTCCAGAACAAACCCAAGG[AAATTTTGGGGACCAGGAAC]TAATCAGACAAGGAACTGATTACAAACATTGGCCGCAAATTGCACAATTTGCCCCCAGCGCTTCAGCGTTCTTCGGA(ATGTCGCGCATTGGCtTGGA)AGTCACACCTTCGGGAACGTG[GTTGACCTACACAGGTGCCA]TCAAATTGGATGACAAAGA	0	0	0.05	0	0	0	20	20	20	1000	1000	0	0	-2.79511	-6.89511	-7.79511
Japan_N2	JP N2-G29234A	GGTCCAGAACAAACCCAAGG[AAATTTTGGGGACCAGGAAC]TAATCAGACAAGGAACTGATTACAAACATTGGCCGCAAATTGCACAATTTGCCCCCAGCGCTTCAGCGTTCTTCGGA(ATGTCGCGCATTaGCATGGA)AGTCACACCTTCGGGAACGTG[GTTGACCTACACAGGTGCCA]TCAAATTGGATGACAAAGA	0	0	0.05	0	0	0	20	20	20	1000	1000	0	0	-2.79511	-6.89511	-9.84511
Japan_N2	JP N2-G29234C	GGTCCAGAACAAACCCAAGG[AAATTTTGGGGACCAGGAAC]TAATCAGACAAGGAACTGATTACAAACATTGGCCGCAAATTGCACAATTTGCCCCCAGCGCTTCAGCGTTCTTCGGA(ATGTCGCGCATTcGCATGGA)AGTCACACCTTCGGGAACGTG[GTTGACCTACACAGGTGCCA]TCAAATTGGATGACAAAGA	0	0	0.05	0	0	0	20	20	20	1000	1000	0	0	-2.79511	-6.89511	-9.84511
Japan_N2	JP N2-A29241C	GGTCCAGAACAAACCCAAGG[AAATTTTGGGGACCAGGAAC]TAATCAGACAAGGAACTGATTACAAACATTGGCCGCAAATTGCACAATTTGCCCCCAGCGCTTCAGCGTTCTTCGGA(ATGTCGCGCATTGGCATGGc)AGTCACACCTTCGGGAACGTG[GTTGACCTACACAGGTGCCA]TCAAATTGGATGACAAAGA	0	0	0.05	0	0	0	20	20	20	1000	1000	0	0	-2.79511	-6.89511	-7.79511
Japan_N2	JP N2-A29241T	GGTCCAGAACAAACCCAAGG[AAATTTTGGGGACCAGGAAC]TAATCAGACAAGGAACTGATTACAAACATTGGCCGCAAATTGCACAATTTGCCCCCAGCGCTTCAGCGTTCTTCGGA(ATGTCGCGCATTGGCATGGt)AGTCACACCTTCGGGAACGTG[GTTGACCTACACAGGTGCCA]TCAAATTGGATGACAAAGA	0	0	0.05	0	0	0	20	20	20	1000	1000	0	0	-2.79511	-6.89511	-7.79511

## Sheet: Full Experiment Result
Study ID	Assay	Template ID	Average Ct (50 copies/reaction)	Average Ct (500 copies/reaction)	Average Ct (5,000 copies/reaction)	Average Ct (50,000 copies/reaction)
SFN-065-RNA	BVP 501Y	Positive Control (Perfect Match)	38.7	34.2	30.9	27.4
SFN-065-RNA	BVP 501Y	BA.1 Twist RNA 1	ND	47	40.495	35.995
SFN-058	BVP 501Y	Mut	43.9	38.6	35.3	31.1
SFN-065-DNA	BVP 501Y	omi_FN	ND	45.25	40.51	35.305
SFN-058	BVP 501Y	omi_ForMms 1	37.8	34.2	30.5	26.5
SFN-065-DNA	BVP 501Y	omi_ForMms 2	48.94	44.54	39.85	35.245
SFN-065-RNA	BVP 501Y	omi_ForMms_RNA	ND	ND	42.1	37.8
SFN-058	BVP 501Y	omi_RevMms 1	42.6	38.9	35	30.9
SFN-065-DNA	BVP 501Y	omi_RevMms 2	38.125	33.94	30.61	26.115
SFN-066	BVP 501Y	omi_RevMms_RNA	39.5	35.7	31.8	28.5
SFN-058	BVP 501Y	BA.1 Twist RNA 2	37.9	34.6	30.6	26.6
SFN-065-RNA	BVP 501Y	Positive Control (Perfect Match)	38.4	35.2	31.7	28.1
SFN-066	BVP 501Y	Positive Control (Perfect Match)	37.2	34.57	30.6	28.1
SFN-061	C3 ORF3a	FN4331	ND	ND	48.08	39.3
SFN-061	C3 ORF3a	Positive Control (Perfect Match)	34.9	31.1	27.4	23.1
SFN-002	C4 ORF8	FN3379	35.8	31.9	27.8	22.2
SFN-061	C4 ORF8	FN3554	33.8	30.2	26.4	22.2
SFN-041	C4 ORF8	FN4545	33.4	30.38	26.7	22.5
SFN-002	C4 ORF8	FN4552	35.7	32.7	27.7	22.5
SFN-061	C4 ORF8	FN4616	34.6	30.6	26.6	22.5
SFN-004	C4 ORF8	FN4950	33.9	31	26.8	22.3
SFN-005	C4 ORF8	FN4966	34.4	30.8	27.7	23.5
SFN-005	C4 ORF8	FN4993	34	30.7	26.5	23
SFN-003	C4 ORF8	FN5004	35.4	30.9	27	22.6
SFN-003	C4 ORF8	FN5005	35.6	32.1	27.2	23
SFN-041	C4 ORF8	FN5006	37.7	33.45	30.12	25.9
SFN-001	C4 ORF8	FN5009	35	30.6	26.8	22.4
SFN-003	C4 ORF8	FN5195	34.3	30.4	27.3	23.1
SFN-001	C4 ORF8	FN5446	37.8	33.5	30.9	25.4
SFN-003	C4 ORF8	FN5859	41	35	32	28
SFN-004	C4 ORF8	FN5972	ND	46	ND	ND
SFN-004	C4 ORF8	FN5973	ND	ND	ND	ND
SFN-002	C4 ORF8	FN631	34.9	31.4	27.4	22.4
SFN-005	C4 ORF8	Positive Control (Perfect Match)	33.6	30	25.5	22.2
SFN-061	C4 ORF8	Positive Control (Perfect Match)	34.1	30.2	26.4	22.2
FDA-9	CDC-N1	A28293G-MCM-67(N1F)	34.23	31.55	27.94	24.53
FDA-9	CDC-N1	A28295G-MCM-66(N1F)	34.05	31.68	28.49	24.76
FDA-8	CDC-N1	A28303C-MCM-60(N1F)	33.79	30.56	27.59	23.8
FDA-8	CDC-N1	A28303G-MCM-61(N1F)	33.95	30.99	27.55	24.36
FDA-8	CDC-N1	A28304G-MCM-58(N1F)	34.64	30.95	28.26	25.08
FDA-8	CDC-N1	A28304T-MCM-59(N1F)	34.09	31	28.28	24.83
FDA-8	CDC-N1	A28305G-MCM-56(N1F)	33.71	30.5	27.73	24.38
FDA-10	CDC-N1	A28305T-MCM-57(N1F)	39.29	35.08	32.63	29.42
FDA-7	CDC-N1	A28309G-MCM-89(N1P)	34.1	31.32	28.61	24.64
FDA-7	CDC-N1	A28309T-MCM-88(N1P)	33.7	31.59	28.37	24.58
FDA-12	CDC-N1	A28316T-MCM-94(N1P)	33.89	30	27.47	23.87
FDA-10	CDC-N1	A28330G-MCM-101(N1P)	33.13	30.12	26.86	23.32
FDA-11	CDC-N1	A28338G-MCM-85(N1R)	35.6	31.47	27.82	24.41
FDA-6	CDC-N1	A28356C-MCM-76(N1R)	33.57	31.58	28.82	24.53
FDA-6	CDC-N1	A28356G-MCM-75(N1R)	34.02	31.53	27.93	24.8
FDA-6	CDC-N1	A28358G-MCM-72(N1R)	34.77	32.13	28.93	25.76
FDA-6	CDC-N1	A28358T-MCM-71(N1R)	33.9	31.69	28.49	24.91
FDA-9	CDC-N1	C28289A-MCM-69(N1F)	33.64	31.16	27.7	24.05
FDA-9	CDC-N1	C28291T-MCM-68(N1F)	34.97	31.97	28.38	24.91
FDA-7	CDC-N1	C28311T-MCM-90(N1P)	33.79	31.16	27.83	24.05
FDA-7	CDC-N1	C28312T-MCM-91(N1P)	34.77	32.18	29.19	25.71
FDA-10	CDC-N1	C28315T-MCM-93(N1P)	33.75	30.97	27.71	24.11
FDA-12	CDC-N1	C28320T-MCM-96(N1P)	34.33	31.23	27.84	24.19
FDA-10	CDC-N1	C28332A-MCM-103(N1P)	34.13	30.52	26.88	23.64
FDA-10	CDC-N1	C28332T-MCM-102(N1P)	33.86	30.62	27.27	23.82
FDA-7	CDC-N1	C28335T-MCM-87(N1R)	33.65	31.12	28.08	24.7
FDA-11	CDC-N1	C28341T-MCM-84(N1R)	34.47	31.51	28.07	24.69
FDA-11	CDC-N1	C28344T-MCM-83(N1R)	33.86	30.92	27.64	24.41
FDA-11	CDC-N1	C28348T-MCM-82(N1R)	34.71	31.56	27.94	24.85
FDA-11	CDC-N1	C28354A-MCM-80(N1R)	34.33	30.94	28.11	24.67
FDA-11	CDC-N1	C28354T-MCM-79(N1R)	33.6	30.66	27.7	24.58
FDA-10	CDC-N1	C28355A-MCM-77(N1R)	33.39	30.35	26.92	23.52
FDA-11	CDC-N1	C28355T-MCM-78(N1R)	34.88	29.99	27.69	24.25
FDA-6	CDC-N1	G28287A-MCM-70(N1F)	34.29	31.84	28.6	25.05
FDA-9	CDC-N1	G28300T-MCM-64(N1F)	34.1	30.9	27.67	24.07
FDA-9	CDC-N1	G28302A-MCM-63(N1F)	34.43	31.67	27.78	24.39
FDA-9	CDC-N1	G28302C-MCM-62(N1F)	35.31	31.64	28.14	24.51
FDA-7	CDC-N1	G28314A-MCM-92(N1P)	33.94	31.46	27.94	24.35
FDA-13	CDC-N1	G28326T-MCM-99(N1P)	33.68	30.38	27.01	23.54
FDA-12	CDC-N1	G28328A-MCM-100(N1P)	34.58	31.16	28.11	24.75
FDA-7	CDC-N1	G28337T-MCM-86(N1R)	33.49	31.13	28.04	24.94
FDA-6	CDC-N1	G28357A-MCM-74(N1R)	34.41	32.48	28.95	26.03
FDA-10	CDC-N1	G28357T-MCM-73(N1R)	33.06	30.07	26.67	23.21
FDA-6	CDC-N1	Positive Control (Perfect Match)	33.52	31.7	28.07	24.59
FDA-7	CDC-N1	Positive Control (Perfect Match)	32.96	30.14	26.55	23.27
FDA-8	CDC-N1	Positive Control (Perfect Match)	32.93	29.66	25.82	22.39
FDA-9	CDC-N1	Positive Control (Perfect Match)	34.86	30.94	27.6	24.11
FDA-10	CDC-N1	Positive Control (Perfect Match)	34.41	32.14	28.64	24.62
FDA-11	CDC-N1	Positive Control (Perfect Match)	34.63	31.23	27.65	24.31
FDA-12	CDC-N1	Positive Control (Perfect Match)	33.58	30.3	26.94	23.47
FDA-13	CDC-N1	Positive Control (Perfect Match)	33.48	30.4	26.84	23.65
FDA-9	CDC-N1	T28297C-MCM-65(N1F)	33.08	30.82	27.52	23.83
FDA-8	CDC-N1	T28306C-MCM-54(N1F)	36.15	32.95	30.31	26.57
FDA-10	CDC-N1	T28306G-MCM-55(N1F)	35.7	35.8	32.23	28.74
FDA-12	CDC-N1	T28306G-MCM-55(N1F)		36.96	33.43	30.23
FDA-12	CDC-N1	T28318C-MCM-95(N1P)	33.86	31.06	27.74	23.9
FDA-12	CDC-N1	T28322C-MCM-97(N1P)	34.82	31.05	28.4	24.78
FDA-12	CDC-N1	T28324C-MCM-98(N1P)	34.32	30.95	27.73	24.38
FDA-11	CDC-N1	T28351C-MCM-81(N1R)	35.02	31.23	27.7	24.42
FDA-2	CDC-N2	A29169G-MCM-33(N2F)	37.3737	34.2843	30.7709	27.5859
FDA-1	CDC-N2	A29181G-MCM-24(N2F)	41.2	38.7969	37.6706	31.6974
FDA-1	CDC-N2	A29181T-MCM-23(N2F)	40	39.1001	35.7816	32.1513
FDA-5	CDC-N2	A29182G-MCM-21(N2F)		38.71	36.35	32.2
FDA-5	CDC-N2	A29182T-MCM-22(N2F)	33.96	39.27	35.86	32.11
FDA-16	CDC-N2	A29182T-MCM-22(N2F)		42.47	39.23	35.13
FDA-5	CDC-N2	A29183G-MCM-19(N2F)	41.18		39.8	35.48
FDA-16	CDC-N2	A29183G-MCM-19(N2F)			40.57	37.98
FDA-5	CDC-N2	A29183T-MCM-20(N2F)		39.28	42.49	36.17
FDA-16	CDC-N2	A29183T-MCM-20(N2F)			39.92	38.93
FDA-14	CDC-N2	A29188G-CDC-N2	35.63	32.03	28.71	25.04
FDA-14	CDC-N2	A29188T-CDC-N2	36.12	32.74	29.24	25.32
FDA-14	CDC-N2	A29191G-CDC-N2	35.08	31.84	28.36	24.78
FDA-14	CDC-N2	A29191T-CDC-N2	35.74	32.07	28.57	25.1
FDA-15	CDC-N2	A29209G-CDC-N2	37.22	32.33	28.98	25.92
FDA-15	CDC-N2	A29209T-CDC-N2	35.69	32.57	29.19	25.65
FDA-4	CDC-N2	A29222T-MCM-49(N2R)	36.1	33.2	29.88	26.21
FDA-2	CDC-N2	C29167T-MCM-34(N2F)	34.0269	33.812	30.7575	26.8956
FDA-2	CDC-N2	C29171T-MCM-32(N2F)	35.3234	38.5723	34.4771	31.3026
FDA-16	CDC-N2	C29171T-MCM-32(N2F)	42.05	40.77	36.09	32.44
FDA-2	CDC-N2	C29177T-MCM-29(N2F)	40.5369	34.211	34.6577	30.6481
FDA-1	CDC-N2	C29180A-MCM-25(N2F)	44	41.4	39.946	35.8676
FDA-1	CDC-N2	C29180T-MCM-26(N2F)	41.7	38.1283	36.5818	33.0879
FDA-14	CDC-N2	C29197G-CDC-N2	38.98	36.67	33.38	28.85
FDA-14	CDC-N2	C29197T-CDC-N2	36.43	32.73	29.3	25.79
FDA-15	CDC-N2	C29200G-CDC-N2	37.6	32.7	29.69	25.98
FDA-15	CDC-N2	C29200T-CDC-N2	36.83	32.45	29.43	25.76
FDA-5	CDC-N2	C29215T-MCM-52(N2R)	37.65	33.91	30.48	27.01
FDA-5	CDC-N2	C29218T-MCM-51(N2R)	37.13	33.79	29.88	25.86
FDA-4	CDC-N2	C29226A-MCM-46(N2R)	36.09	32.88	29.44	26.04
FDA-4	CDC-N2	C29226T-MCM-45(N2R)	37.56	33	29.25	25.89
FDA-3	CDC-N2	C29228A-MCM-42(N2R)	36.5409	31.8397	28.8834	25.0371
FDA-3	CDC-N2	C29228T-MCM-41(N2R)	35.0546	31.9608	28.7358	25.0352
FDA-3	CDC-N2	C29230A-MCM-38(N2R)	35.6322	31.5992	28.18	24.5863
FDA-3	CDC-N2	C29230T-MCM-37(N2R)	33.7415	30.4216	29.2434	25.1813
FDA-2	CDC-N2	G29175A-MCM-30(N2F)	37.2922	34.4632	31.2392	26.9662
FDA-2	CDC-N2	G29179A-MCM-28(N2F)	37.252	33.9106	31.6151	27.4305
FDA-2	CDC-N2	G29179T-MCM-27(N2F)	39.2705	38.9078	33.9017	30.358
FDA-15	CDC-N2	G29204A-CDC-N2	35.56	32.12	29.27	25.67
FDA-15	CDC-N2	G29204C-CDC-N2	35.64	32.26	29.54	26.11
FDA-16	CDC-N2	G29210A-CDC-N2	36.43	32.51	29.18	25.35
FDA-16	CDC-N2	G29210T-CDC-N2	36.11	32.89	29.76	25.84
FDA-4	CDC-N2	G29220A-MCM-50(N2R)	38.34	34.59	30.79	27.16
FDA-4	CDC-N2	G29224A-MCM-48(N2R)	37.02	33.72	30.15	26.74
FDA-4	CDC-N2	G29224T-MCM-47(N2R)	37.13	33.79	30.48	27.07
FDA-4	CDC-N2	G29227A-MCM-44(N2R)	37.27	33.88	30.01	26.51
FDA-4	CDC-N2	G29227T-MCM-43(N2R)	36.16	33.94	29.97	26.33
FDA-3	CDC-N2	G29229A-MCM-39(N2R)	35.6111	30.5724	29.1325	25.5365
FDA-3	CDC-N2	G29229T-MCM-40(N2R)	36.0545	32.4144	28.9204	26.1239
FDA-1	CDC-N2	Positive Control (Perfect Match)	36.2722	32.8026	29.7869	26.1554
FDA-2	CDC-N2	Positive Control (Perfect Match)	35.4546	32.4273	28.6169	25.5103
FDA-3	CDC-N2	Positive Control (Perfect Match)	33.6162	31.8036	28.8729	25.2655
FDA-4	CDC-N2	Positive Control (Perfect Match)	35.7	32.07	29.34	25.89
FDA-5	CDC-N2	Positive Control (Perfect Match)	35.5	31.81	29.21	25.76
FDA-14	CDC-N2	Positive Control (Perfect Match)	34.97	32.01	28.26	25.23
FDA-15	CDC-N2	Positive Control (Perfect Match)	36	32.17	28.71	25.51
FDA-16	CDC-N2	Positive Control (Perfect Match)	35.49	32.09	28.48	25.37
FDA-3	CDC-N2	T29164C-MCM-36(N2F)	33.2634	32.1051	29.2072	25.3418
FDA-3	CDC-N2	T29165C-MCM-35(N2F)	33.1998	31.427	28.6066	24.6015
FDA-2	CDC-N2	T29173C-MCM-31(N2F)	37.4298	34.2747	29.9055	26.8001
FDA-14	CDC-N2	T29194A-CDC-N2	35.23	32.08	28.57	25.25
FDA-14	CDC-N2	T29194C-CDC-N2	35.74	31.92	28.76	25.01
FDA-15	CDC-N2	T29206A-CDC-N2	36.54	32.62	29.16	26
FDA-15	CDC-N2	T29206C-CDC-N2	35.01	32.25	29.05	26
FDA-5	CDC-N2	T29214G-MCM-53(N2R)	41.47	37.19	34.12	30.17
SFN-008	CHAN S	FN4676	ND	36.6	31.5	25.5
SFN-008	CHAN S	Positive Control (Perfect Match)	37.6	33.4	30.3	24.4
SFN-037	China N	FN4223	45.6	41.08	36.21	32
SFN-024	China N	FN4754*	33.9	30.53	27.096	23.7
SFN-022	China N	FN4820	ND	40.8	36.1	30.1
SFN-025	China N	FN4831	34	30.48	26.9	23.7
SFN-017	China N	FN4837	ND	ND	41.9	35.9
SFN-032	China N	FN5201	35.3	31.68	27.5	24.2
SFN-031	China N	FN5212	39	36.136	32.45	29.2
SFN-029	China N	FN5213	38.5	35.39	32.14	28.7
SFN-025	China N	FN5220	33.9	30.3	27	23.2
SFN-026	China N	FN5231	36	32.2	27	24
SFN-037	China N	FN5240	40.2	35.63	32.4	28.6
SFN-028	China N	FN5241	38.8	34.6	30.5	26.5
SFN-022	China N	FN5245	36	33	29	26
SFN-030	China N	FN5246	37.2	34.39	30.806	27.7
SFN-034	China N	FN5247	35.9	32.16	28.22	25.3
SFN-033	China N	FN5256	38.6	35.6	32.14	28.5
SFN-023	China N	FN5264	38.5	35.22	31.2	26.6
SFN-025	China N	FN5278	38.2	34.79	31.36	28
SFN-038	China N	FN5279	38.1	35.9	32.26	28.8
SFN-031	China N	FN5280	35.1	32.215	28.56	25.3
SFN-038	China N	FN5289	40.1	36.72	33.03	29.7
SFN-028	China N	FN5290	37.4	34.4	29.9	26.9
SFN-038	China N	FN5293	39.2	35.03	32.19	28.2
SFN-027	China N	FN5301	37.2	34.063	31.04	27.5
SFN-032	China N	FN5308	37.1	33.67	30.07	26.4
SFN-039	China N	FN5309	38.1	35.89	32.16	27.5
SFN-039	China N	FN5310	39.3	36.55	33.68	29.6
SFN-029	China N	FN5329	38.9	35.41	30.48	26.8
SFN-026	China N	FN5330	35.8	31.5	27.8	24.1
SFN-026	China N	FN5331	37	33	30	25.7
SFN-027	China N	FN5336	34	30.9	27	24.1
SFN-028	China N	FN5337	38.3	35.02	31.5	26.8
SFN-026	China N	FN5346	36.6	32.4	28.89	25.1
SFN-039	China N	FN5480	40.3	37.15	33.33	29
SFN-029	China N	FN5490	37.2	35.06	30.04	26.1
SFN-033	China N	FN5495	41.8	35.73	32.07	29.5
SFN-028	China N	FN5505	37.3	33.2	29.6	25.3
SFN-027	China N	FN5512	36.9	33	29.27	26.3
SFN-033	China N	FN5529	38.4	34.47	31.37	28.4
SFN-029	China N	FN5533	40.6	36.05	32.46	28.9
SFN-023	China N	FN5536	38.2	34.5	32.1	27.1
SFN-060	China N	FN5540	ND	40.3	33.9	29.9
SFN-022	China N	FN5544	40.2	35.84	32.37	28
SFN-024	China N	FN5547	33.5	30.1	26.5	23.1
SFN-017	China N	FN5770	ND	38.7	35.5	31.2
SFN-039	China N	FN5771	38.8	37.2	34	30.2
SFN-034	China N	FN5772	39.2	36.5	33.21	29.8
SFN-040	China N	FN5776	41.2	36.67	33.54	29.3
SFN-060_2	China N	FN5780	ND	ND	38.1	37.8
SFN-024	China N	FN5781	33.6	30.36	26.8	23.5
SFN-060	China N	FN5872	36.2	32.2	28.2	23.3
SFN-025	China N	FN5990	ND	ND	39.165	36.2
SFN-024	China N	FN5993	ND	ND	36.9	34.7
SFN-017	China N	FN6003	ND	ND	41.895	37
SFN-060_2	China N	FN6004	ND	ND	37.7	33.7
SFN-017	China N	Positive Control (Perfect Match)	33.3133	30.23	26.9233	23.3367
SFN-018	France_IP2	FN5140	ND	ND	ND	ND
SFN-018	France_IP2	Positive Control (Perfect Match)	38.8	34.82	30.5	25
SFN-007	HKU ORF1b	FN4753	40.5	38	34.3	29.2
SFN-007	HKU ORF1b	Positive Control (Perfect Match)	33.8	29.9	26	21.8
SFN-059	Japan_N	FN5357	41.4	36.3	32.4	28.3
SFN-066	Japan_N	FN5358	37.2	34.4	30.11	26.8
SFN-059	Japan_N	Positive Control (Perfect Match)	33.6	29.9	26	21.6
SFN-066	Japan_N	Positive Control (Perfect Match)	34.6	30.9	26.13	22.3
SFN-012	NCOV-N-GENE	FN4836	39	35.1	31.1	26.5
SFN-012	NCOV-N-GENE	Positive Control (Perfect Match)	36.1	32.1	27.7	23.3
SFN-013	Noblis.40	FN4752	ND	ND	34.3	28.2
SFN-013	Noblis.40	Positive Control (Perfect Match)	34.2	28.9	26	21.4
SFN-053	Yale 69/70 del	BA.1 Twist RNA 1	ND	ND	ND	ND
SFN-053	Yale 69/70 del	BA 1.1 gblock	ND	ND	ND	ND
SFN-053	Yale 69/70 del	BA.1 Twist RNA 2	ND	ND	ND	ND
SFN-053	Yale 69/70 del	BA.5 gblock	ND	ND	ND	ND
SFN-053	Yale 69/70 del	Positive Control (Perfect Match)	35.4	31.4	27.8	24
SFN-062	Young-ORF1ab	FN4739	41.4	36.3	32.4	28.3
SFN-015	Young-ORF1ab	Positive Control (Perfect Match)	33.8	30.1	25.7	22.9
SFN-035	Young-S	FN4736	36.9	32.21	28.6	24.5
SFN-035	Young-S	FN4737	37.5	33.57	29.216	25.7
SFN-035	Young-S	FN4738	41	37	33.25	30
SFN-036	Young-S	FN5192	ND	37.3	33.5	31
SFN-036	Young-S	FN5420	ND	38.2	34.5	31.4
SFN-036	Young-S	FN5685	ND	37.03	33.69	30.5
SFN-064	Young-S	FN5689	ND	ND	40.7	36.1
SFN-064	Young-S	FN5710	36.9	32.3	28.4	24.3
SFN-035	Young-S	FN5760	ND	ND	ND	ND
SFN-036	Young-S	FN5974	37.3	33.45	29.26	25.5
SFN-035	Young-S	Positive Control (Perfect Match)	34.8	30.6	27.16	23.3
SFN-055	Young-S	Positive Control (Perfect Match)	34.9	30.9	27.4	23.8
SFN-064	Young-S	Positive Control (Perfect Match)	34.1	31.1	26.8	23.1
SFN-042	Japan_N2	Positive Control (Perfect Match)	33.049	29.8281	25.5684	21.75
SFN-042	Japan_N2	JP N2-A29222T	33.7023	30.2832	26.2641	22.4969
SFN-042	Japan_N2	JP N2-A29222G	34.0031	30.7836	26.4524	22.5389
SFN-042	Japan_N2	JP-N2-T29225A	34.6424	31.1002	27.1736	23.0873
SFN-042	Japan_N2	JP N2-T29225G	35.6716	31.7758	27.5817	23.438
SFN-043	Japan_N2	JP N2_C29228T	34.0723	30.5463	26.5399	22.7309
SFN-043	Japan_N2	JP N2-C29228G	34.2161	30.6533	26.9295	23.1743
SFN-043	Japan_N2	JP N2-A29231G	32.9613	29.6773	25.7704	21.9913
SFN-043	Japan_N2	JP N2-A29231T	32.9894	29.8093	26.2345	22.5506
SFN-044	Japan_N2	JP N2-A29237G	32.0209	28.8051	25.3073	21.7275
SFN-044	Japan_N2	JP N2-A29237T	32.1638	28.6684	25.0943	21.6076
SFN-044	Japan_N2	JP N2-G29234A	32.7243	29.4727	25.6648	22.1499
SFN-044	Japan_N2	JP N2-G29234C	33.2162	29.6203	26.1661	22.7717
SFN-045	Japan_N2	JP N2-A29241C	34.5887	30.5359	26.4189	22.7883
SFN-045	Japan_N2	Positive Control (Perfect Match)	33.7252	28.9821	25.2506	21.698
SFN-045	Japan_N2	JP N2-A29241T	33.4008	30.0311	26.0197	22.4178
SFN-043	Japan_N2	Positive Control (Perfect Match)	32.4986	29.3617	25.1921	21.0629
