# Supplementary material for: Using machine learning models to predict the impact of template mismatches on polymerase chain reaction assay performance
Source: Sci Rep. 2025 May 9;15:16184. doi: 10.1038/s41598-025-98444-8 (PMC12064694; doi:10.1038/s41598-025-98444-8)
Supplement: Supplementary file 2 — Supplementary Information. [file 41598_2025_98444_MOESM2_ESM.xlsx]

## Sheet: CT > 1 or ND
Classifier	AUROC	10 Fold CV Sensitivity	10 Fold CV Specificity	LOOCV Sensitivity	LOOCV Specificity	LAOCV Sensitivity	LAOCV Specificity
Nearest Neighbors	0.854375	0.871622	0.6	0.878378	0.6	0.817568	0.2625
Gaussian Process	0.825833	0.810811	0.5875	0.871622	0.675	0.858108	0.15
Decision Tree	0.829673	0.824324	0.7875	0.804054	0.75	0.675676	0.4875
Random Forest	0.874048	0.864865	0.6625	0.864865	0.7125	0.925676	0.2625
Neural Net	0.75869	0.675676	0.6125	0.797297	0.3875	0.662162	0.4875
AdaBoost	0.854077	0.844595	0.6875	0.824324	0.6375	0.844595	0.25
Naive Bayes	0.808065	0.716216	0.825	0.716216	0.825	0.736486	0.85

## Sheet: CT > 3 or ND
Classifier	10 Fold CV Sensitivity	LOOCV Sensitivity	LAOCV Sensitivity	10 Fold CV Specificity	LOOCV Specificity	LAOCV Specificity	AUROC
Random Forest	0.855556	0.833333	0.733333	0.891304	0.884058	0.724638	0.931258
Gaussian Process	0.788889	0.833333	0.688889	0.869565	0.869565	0.637681	0.901313
AdaBoost	0.8	0.811111	0.8	0.891304	0.891304	0.601449	0.889408
Nearest Neighbors	0.811111	0.866667	0.655556	0.862319	0.862319	0.594203	0.88431
Decision Tree	0.777778	0.8	0.566667	0.876812	0.855072	0.630435	0.863797
Naive Bayes	0.655556	0.655556	0.722222	0.833333	0.847826	0.73913	0.858639
Neural Net	0.544444	0.733333	0.166667	0.644928	0.76087	0.753623	0.635836

## Sheet: CT > 5 or ND
Classifier	AUROC	10 Fold CV Sensitivity	10 Fold CV Specificity	LOOCV Sensitivity	LOOCV Specificity	LAOCV Sensitivity	LAOCV Specificity
Nearest Neighbors	0.845833	0.632353	0.875	0.676471	0.85625	0.470588	0.6625
Gaussian Process	0.886607	0.602941	0.89375	0.676471	0.8875	0.470588	0.6625
Decision Tree	0.82381	0.691176	0.89375	0.705882	0.93125	0.294118	0.81875
Random Forest	0.920238	0.705882	0.90625	0.735294	0.9125	0.514706	0.7875
Neural Net	0.711161	0.602941	0.625	0.441176	0.8	0.147059	0.80625
AdaBoost	0.907813	0.764706	0.9125	0.794118	0.90625	0.544118	0.70625
Naive Bayes	0.80744	0.5	0.8375	0.485294	0.83125	0.617647	0.66875

## Sheet: AUROC
Classifier	CT > 1 or ND	CT > 3 or ND	CT > 5 or ND	Average AUROC
Random Forest	0.874048	0.931258	0.920238	0.908514
AdaBoost	0.854077	0.889408	0.907813	0.883766
Gaussian Process	0.825833	0.901313	0.886607	0.871251
Nearest Neighbors	0.854375	0.88431	0.845833	0.861506
Decision Tree	0.829673	0.863797	0.82381	0.839093
Naive Bayes	0.808065	0.858639	0.80744	0.824715
Neural Net	0.75869	0.635836	0.711161	0.701896
